# Supplementary material for: Nanopore-Based Sequencing of the Full-Length Transcriptome of Male and Female Cleavage-Stage Embryos of the Chinese Mitten Crab (Eriocheir sinensis)
Source: Int J Mol Sci. 2024 Nov 11;25(22):12097. doi: 10.3390/ijms252212097 (PMC11594077; doi:10.3390/ijms252212097)
Supplement: Supplementary file 1 [file ijms-25-12097-s001.zip]

Archive with 3 entries (3 files):
- Supplement Table S3.xlsx
- Supplement Table S5.xlsx
- Supplementary.pdf
