# Supplementary material for: Nanopore-Based Sequencing of the Full-Length Transcriptome of Male and Female Cleavage-Stage Embryos of the Chinese Mitten Crab (Eriocheir sinensis)
Source: Int J Mol Sci. 2024 Nov 11;25(22):12097. doi: 10.3390/ijms252212097 (PMC11594077; doi:10.3390/ijms252212097)
Supplement: Supplementary file 1 [file ijms-25-12097-s001.zip › Supplement Table S3.xlsx]

## Sheet: Supplementary Table 3
SeqID	treatment	control	baseMeanA	baseMeanB	baseMean	log2FoldChange	lfcSE	stat	pvalue	padj	diffType	annotation
g51879	FE	ME	0	37.1375	18.5687	-7.46268	1.81625	-4.10883	3.98e-05	0.29456	Down	NADH dehydrogenase [ubiquinone] 1 beta subcomplex subunit 7 {ECO:0000256|ARBA:ARBA00018677} OS=Penaeus vannamei (Whiteleg shrimp) (Litopenaeus vannamei) ORFNames=C7M84_013640 {ECO:0000313|EMBL:ROT68229.1} PE=3
novel702	FE	ME	32.1576	0	16.0788	7.51039	1.91461	3.92267	8.76e-05	0.29456	Up	-
g120264	FE	ME	49.6275	0.291254	24.9594	6.59451	1.7087	3.85937	0.000113681	0.29456	Up	Cation transporter family protein {ECO:0000313|EMBL:ROT72650.1} OS=Penaeus vannamei (Whiteleg shrimp) (Litopenaeus vannamei) ORFNames=C7M84_008956 {ECO:0000313|EMBL:ROT72650.1} PE=4;Harbinger transposase-derived nuclease {ECO:0000256|ARBA:ARBA00014346} Putative nuclease HARBI1 {ECO:0000256|ARBA:ARBA00015519} OS=Perca fluviatilis (European perch) ORFNames=PFLUV_G00184870 {ECO:0000313|EMBL:KAF13802…
g122059	FE	ME	0	99.9374	49.9687	-8.80906	2.30654	-3.81916	0.000133906	0.29456	Down	-
g94747	FE	ME	24.8707	0	12.4353	7.16412	1.94124	3.69048	0.00022383	0.333933	Up	E2F_TDP domain-containing protein {ECO:0000259|SMART:SM01372} OS=Scylla olivacea (Orange mud crab) (Cancer olivacea) PE=3
g106040	FE	ME	20.8416	0	10.4208	6.88861	1.8837	3.65696	0.000255226	0.333933	Up	AMP-binding domain-containing protein {ECO:0000259|Pfam:PF00501} OS=Scylla olivacea (Orange mud crab) (Cancer olivacea) PE=4
g41327	FE	ME	0	28.4167	14.2084	-7.07607	1.95841	-3.61317	0.000302471	0.333933	Down	RNA helicase {ECO:0000256|ARBA:ARBA00012552} EC=3.6.4.13 {ECO:0000256|ARBA:ARBA00012552} OS=Scylla olivacea (Orange mud crab) (Cancer olivacea) PE=4
g28326	FE	ME	0	22.462	11.231	-6.70831	1.85713	-3.6122	0.00030361	0.333933	Down	-
g338	FE	ME	17.719	0	8.85948	6.65663	1.91566	3.47484	0.000511152	0.471087	Up	-
novel32	FE	ME	78.6608	1.82772	40.2442	5.15517	1.49686	3.44399	0.000573189	0.471087	Up	-
g123800	FE	ME	21.7453	0	10.8726	6.91935	2.01339	3.43666	0.000588926	0.471087	Up	BCAS3 domain-containing protein {ECO:0000259|Pfam:PF12490} OS=Scylla olivacea (Orange mud crab) (Cancer olivacea) PE=4
novel38	FE	ME	21.9824	0	10.9912	6.93887	2.0442	3.39443	0.000687729	0.504277	Up	DNA replication ATP-dependent helicase/nuclease {ECO:0000256|RuleBase:RU367041} EC=3.1.-.- {ECO:0000256|RuleBase:RU367041} EC=3.6.4.12 {ECO:0000256|RuleBase:RU367041} OS=Portunus trituberculatus (Swimming crab) (Neptunus trituberculatus) ORFNames=E2C01_029222 {ECO:0000313|EMBL:MPC35787.1} PE=3
g54071	FE	ME	17.6943	0.158993	8.92667	5.6703	1.68281	3.36954	0.000752932	0.508354	Up	-
g99098	FE	ME	17.0075	0	8.50374	6.62298	2.00653	3.30071	0.000964421	0.508354	Up	Uncharacterized protein {ECO:0000313|EMBL:JAI58257.1} OS=Scylla olivacea (Orange mud crab) (Cancer olivacea) PE=4
g35352	FE	ME	0.16035	34.0104	17.0854	-6.23344	1.89583	-3.28797	0.00100914	0.508354	Down	Uncharacterized protein {ECO:0000313|EMBL:MPC60642.1} OS=Portunus trituberculatus (Swimming crab) (Neptunus trituberculatus) ORFNames=E2C01_054697 {ECO:0000313|EMBL:MPC60642.1} PE=4;Integrase catalytic domain-containing protein {ECO:0000259|PROSITE:PS50994} OS=Penaeus vannamei (Whiteleg shrimp) (Litopenaeus vannamei) ORFNames=C7M84_018261 {ECO:0000313|EMBL:ROT85274.1} PE=4;Integrase catalytic dom…
g71797	FE	ME	19.2312	0	9.61558	6.79599	2.06782	3.28655	0.00101421	0.508354	Up	-
g138405	FE	ME	16.0243	0	8.01214	6.4905	1.97696	3.28308	0.0010268	0.508354	Up	Relish {ECO:0000313|EMBL:ADM14334.1} OS=Eriocheir sinensis (Chinese mitten crab) PE=2
g20936	FE	ME	23.9581	0	11.979	7.11173	2.17098	3.27582	0.00105357	0.508354	Up	Uncharacterized protein {ECO:0000313|EMBL:ROT74334.1} Fragment OS=Penaeus vannamei (Whiteleg shrimp) (Litopenaeus vannamei) ORFNames=C7M84_007186 {ECO:0000313|EMBL:ROT74334.1} PE=3
g42097	FE	ME	14.1903	0	7.09517	6.34273	1.95412	3.24583	0.00117111	0.508354	Up	NADH dehydrogenase [ubiquinone] iron-sulfur protein 3, mitochondrial {ECO:0000256|ARBA:ARBA00020084} OS=Portunus trituberculatus (Swimming crab) (Neptunus trituberculatus) ORFNames=E2C01_034535 {ECO:0000313|EMBL:MPC40958.1} PE=4
g28113	FE	ME	16.7823	0	8.39114	6.59352	2.03517	3.23979	0.00119619	0.508354	Up	E3 ubiquitin-protein ligase UBR5 {ECO:0000313|EMBL:MPC50330.1} OS=Portunus trituberculatus (Swimming crab) (Neptunus trituberculatus) ORFNames=E2C01_044158 {ECO:0000313|EMBL:MPC50330.1} PE=4;UBR-type domain-containing protein {ECO:0000259|PROSITE:PS51157} OS=Penaeus vannamei (Whiteleg shrimp) (Litopenaeus vannamei) ORFNames=C7M84_017720 {ECO:0000313|EMBL:ROT64338.1} PE=4
g100589	FE	ME	21.9092	0	10.9546	6.98958	2.16012	3.23575	0.00121326	0.508354	Up	Paired box protein Pax-6 {ECO:0000313|EMBL:ROT81258.1} OS=Penaeus vannamei (Whiteleg shrimp) (Litopenaeus vannamei) ORFNames=C7M84_025586 {ECO:0000313|EMBL:ROT81258.1} PE=4
g97824	FE	ME	0.641402	58.8168	29.7291	-5.82338	1.84162	-3.16209	0.00156641	0.609377	Down	Uncharacterized protein {ECO:0000313|EMBL:MPC88856.1} OS=Portunus trituberculatus (Swimming crab) (Neptunus trituberculatus) ORFNames=E2C01_083777 {ECO:0000313|EMBL:MPC88856.1} PE=4
g87564	FE	ME	18.745	0	9.3725	6.75813	2.16347	3.12375	0.00178562	0.609377	Up	Uncharacterized protein {ECO:0000313|EMBL:JAI66621.1} OS=Scylla olivacea (Orange mud crab) (Cancer olivacea) PE=4
g104526	FE	ME	13.6189	0	6.80945	6.28951	2.01622	3.11946	0.00181184	0.609377	Up	-
g138577	FE	ME	0	15.4421	7.72105	-6.12258	1.96375	-3.1178	0.00182208	0.609377	Down	-
g63872	FE	ME	0	26.5129	13.2565	-6.9376	2.22994	-3.11112	0.00186378	0.609377	Down	Glucosamine-6-phosphate isomerase {ECO:0000256|RuleBase:RU361197} EC=3.5.99.6 {ECO:0000256|RuleBase:RU361197} Glucosamine-6-phosphate deaminase {ECO:0000256|RuleBase:RU361197} OS=Scylla olivacea (Orange mud crab) (Cancer olivacea) PE=3
g76903	FE	ME	330.368	7.89551	169.132	5.46576	1.76563	3.09564	0.00196386	0.609377	Up	Uncharacterized protein {ECO:0000313|EMBL:KAF4526077.1} OS=Ephemera danica ORFNames=B566_EDAN007570 {ECO:0000313|EMBL:KAF4526077.1} PE=4
g4136	FE	ME	0	13.1088	6.5544	-5.91241	1.92941	-3.06436	0.00218134	0.609377	Down	-
g12155	FE	ME	12.2754	0	6.13772	6.14237	2.02228	3.03736	0.00238663	0.609377	Up	SET and MYND domain-containing protein 4 {ECO:0000313|EMBL:MPC22730.1} OS=Portunus trituberculatus (Swimming crab) (Neptunus trituberculatus) ORFNames=E2C01_015751 {ECO:0000313|EMBL:MPC22730.1} PE=4
g119556	FE	ME	0.320701	36.2688	18.2947	-5.82456	1.92019	-3.03332	0.00241876	0.609377	Down	-
novel721	FE	ME	0	14.5088	7.2544	-6.06194	2.00092	-3.02958	0.00244896	0.609377	Down	-
g42672	FE	ME	23.8483	0	11.9242	7.08973	2.35381	3.01202	0.00259516	0.609377	Up	-
g85896	FE	ME	0	16.0136	8.00682	-6.24318	2.08814	-2.98983	0.00279134	0.609377	Down	Zinc finger protein Noc {ECO:0000313|EMBL:MPC52962.1} OS=Portunus trituberculatus (Swimming crab) (Neptunus trituberculatus) ORFNames=E2C01_046844 {ECO:0000313|EMBL:MPC52962.1} PE=4
g48697	FE	ME	14.0147	0	7.00734	6.33415	2.11939	2.98867	0.0028019	0.609377	Up	SANT domain-containing protein {ECO:0000259|SMART:SM00717} OS=Scylla olivacea (Orange mud crab) (Cancer olivacea) PE=4
g59202	FE	ME	15.1211	0.450248	7.78569	4.37466	1.46421	2.98774	0.00281052	0.609377	Up	-
g38988	FE	ME	38.2826	300.453	169.368	-2.95436	0.99085	-2.98164	0.00286704	0.609377	Down	Ig-like domain-containing protein {ECO:0000259|PROSITE:PS50835} OS=Scylla olivacea (Orange mud crab) (Cancer olivacea) PE=4;Uncharacterized protein {ECO:0000313|EMBL:LAC19706.1} Fragment OS=Hirondellea gigas PE=2
g3757	FE	ME	0	14.797	7.39851	-6.10403	2.04957	-2.97819	0.00289952	0.609377	Down	Cyp302a1 {ECO:0000313|EMBL:QNQ17529.1} OS=Scylla paramamosain (Mud crab) Name=Dib {ECO:0000313|EMBL:QNQ17529.1} PE=2
novel115	FE	ME	12.4129	0	6.20643	6.15275	2.06653	2.97733	0.00290775	0.609377	Up	-
novel310	FE	ME	0	14.3845	7.19223	-6.07963	2.04322	-2.97551	0.00292498	0.609377	Down	-
g79188	FE	ME	40.5344	0.132261	20.3334	6.92187	2.3302	2.9705	0.00297312	0.609377	Up	Putative RNA-directed DNA polymerase from transposon BS {ECO:0000313|EMBL:MPC13625.1} OS=Portunus trituberculatus (Swimming crab) (Neptunus trituberculatus) ORFNames=E2C01_006365 {ECO:0000313|EMBL:MPC13625.1} PE=4
g3505	FE	ME	39.8008	0.793567	20.2972	5.15665	1.73793	2.96713	0.00300596	0.609377	Up	-
g39798	FE	ME	22.6803	0	11.3401	6.98734	2.36251	2.95759	0.00310057	0.609377	Up	Muscleblind-like protein 3 {ECO:0000313|EMBL:MPC24753.1} OS=Portunus trituberculatus (Swimming crab) (Neptunus trituberculatus) ORFNames=E2C01_017846 {ECO:0000313|EMBL:MPC24753.1} PE=4
g142483	FE	ME	0	17.757	8.87848	-6.37722	2.16394	-2.94705	0.00320822	0.609377	Down	Neuroguidin {ECO:0000313|EMBL:AXR98487.1} Fragment OS=Procambarus clarkii (Red swamp crayfish) Name=ngdn {ECO:0000313|EMBL:AXR98487.1} PE=2;Uncharacterized protein {ECO:0000313|EMBL:JAI60068.1} OS=Scylla olivacea (Orange mud crab) (Cancer olivacea) PE=4
g27670	FE	ME	22.6609	0	11.3304	7.02376	2.38725	2.9422	0.00325893	0.609377	Up	DDB1-and CUL4-associated factor 7 {ECO:0000313|EMBL:LAC22793.1} OS=Hirondellea gigas PE=2
g35524	FE	ME	15.0189	0	7.50947	6.36605	2.16529	2.94005	0.00328159	0.609377	Up	Protein kinase domain-containing protein {ECO:0000259|PROSITE:PS50011} OS=Scylla olivacea (Orange mud crab) (Cancer olivacea) PE=4
g136536	FE	ME	12.8469	0	6.42344	6.19904	2.11368	2.93282	0.00335901	0.609377	Up	Uncharacterized protein {ECO:0000313|EMBL:JAI62545.1} OS=Scylla olivacea (Orange mud crab) (Cancer olivacea) PE=3
g62828	FE	ME	19.8515	0.396783	10.1241	4.90055	1.67266	2.92979	0.00339187	0.609377	Up	Reverse transcriptase domain-containing protein {ECO:0000259|Pfam:PF00078} OS=Scylla olivacea (Orange mud crab) (Cancer olivacea) PE=4
g139106	FE	ME	0	27.3868	13.6934	-6.91548	2.3684	-2.9199	0.00350147	0.609377	Down	Reverse transcriptase domain-containing protein {ECO:0000259|Pfam:PF00078} OS=Scylla olivacea (Orange mud crab) (Cancer olivacea) PE=4;RNA-directed DNA polymerase from mobile element jockey-like {ECO:0000313|EMBL:LAB66975.1} Fragment OS=Hirondellea gigas PE=2
novel72	FE	ME	410.47	2938.16	1674.32	-2.83768	0.972305	-2.91851	0.00351714	0.609377	Down	-
g77757	FE	ME	1118.99	29.2255	574.107	5.23507	1.79801	2.91159	0.00359593	0.609377	Up	Uncharacterized protein {ECO:0000313|EMBL:KAF4526077.1} OS=Ephemera danica ORFNames=B566_EDAN007570 {ECO:0000313|EMBL:KAF4526077.1} PE=4
g37096	FE	ME	1.35538	34.4375	17.8964	-6.07568	2.08816	-2.90958	0.0036191	0.609377	Down	PUA domain-containing protein {ECO:0000259|PROSITE:PS50890} OS=Scylla olivacea (Orange mud crab) (Cancer olivacea) PE=3
g130302	FE	ME	26.1236	0	13.0618	7.23383	2.49179	2.90306	0.00369531	0.609377	Up	-
novel701	FE	ME	33.7366	0.661306	17.1989	5.10574	1.7589	2.9028	0.0036984	0.609377	Up	-
g23084	FE	ME	40.0643	519.403	279.733	-3.68141	1.26975	-2.89932	0.00373978	0.609377	Down	-
g116824	FE	ME	0.0801752	36.0397	18.0599	-6.75793	2.33948	-2.88864	0.00386909	0.610479	Down	2-phospho-D-glycerate hydro-lyase {ECO:0000256|ARBA:ARBA00021490} EC=4.2.1.11 {ECO:0000256|ARBA:ARBA00012058} OS=Scylla olivacea (Orange mud crab) (Cancer olivacea) PE=3
novel392	FE	ME	20.3628	0	10.1814	6.82773	2.36472	2.88733	0.00388531	0.610479	Up	-
g34955	FE	ME	45.0626	0	22.5313	7.98712	2.77955	2.87353	0.00405916	0.626606	Up	-
g130811	FE	ME	0.0801752	18.5739	9.32702	-5.78766	2.02374	-2.85988	0.00423807	0.629902	Down	Reverse transcriptase domain-containing protein {ECO:0000259|Pfam:PF00078} OS=Scylla olivacea (Orange mud crab) (Cancer olivacea) PE=4
g143223	FE	ME	0	13.0874	6.54371	-5.91527	2.06928	-2.85862	0.00425489	0.629902	Down	Uncharacterized protein {ECO:0000313|EMBL:MPC44350.1} OS=Portunus trituberculatus (Swimming crab) (Neptunus trituberculatus) ORFNames=E2C01_038023 {ECO:0000313|EMBL:MPC44350.1} PE=4
g71556	FE	ME	35.7843	1.53671	18.6605	6.22073	2.18215	2.85074	0.00436178	0.629902	Up	PHD-type domain-containing protein {ECO:0000259|PROSITE:PS50016} OS=Hyalella azteca (Amphipod) ORFNames=HAZT_HAZT001451 {ECO:0000313|EMBL:KAA0202343.1} PE=4
g99472	FE	ME	0	13.1025	6.55124	-5.95718	2.09053	-2.8496	0.00437749	0.629902	Down	-
g120478	FE	ME	15.154	0	7.57701	6.46687	2.27291	2.84519	0.00443845	0.629902	Up	Disrupted in renal carcinoma protein 2 {ECO:0000313|EMBL:MPC14812.1} OS=Portunus trituberculatus (Swimming crab) (Neptunus trituberculatus) ORFNames=E2C01_007589 {ECO:0000313|EMBL:MPC14812.1} PE=4
g35549	FE	ME	0	49.7484	24.8742	-7.78192	2.74303	-2.83698	0.00455425	0.633211	Down	-
g79675	FE	ME	16.0578	0.158993	8.10841	5.45736	1.92609	2.83339	0.00460569	0.633211	Up	Uncharacterized protein {ECO:0000313|EMBL:JAI64914.1} OS=Scylla olivacea (Orange mud crab) (Cancer olivacea) PE=4
g9957	FE	ME	13.0746	0.158993	6.61679	5.26671	1.87019	2.81614	0.00486051	0.64172	Up	-
g139028	FE	ME	0	17.2973	8.64863	-6.24132	2.21823	-2.81365	0.00489831	0.64172	Down	-
g59606	FE	ME	41.6433	0	20.8216	7.89854	2.80897	2.8119	0.00492497	0.64172	Up	Ribonucleoprotein PTB-binding 1 {ECO:0000313|EMBL:MPC24112.1} OS=Portunus trituberculatus (Swimming crab) (Neptunus trituberculatus) ORFNames=E2C01_017185 {ECO:0000313|EMBL:MPC24112.1} PE=4
g73946	FE	ME	184.571	10.753	97.6618	4.07778	1.45134	2.80967	0.00495931	0.64172	Up	-
g138279	FE	ME	0.400876	21.362	10.8814	-4.85981	1.74324	-2.7878	0.00530679	0.6497	Down	Membrane-associated guanylate kinase, WW and PDZ domain-containing protein 2 {ECO:0000313|EMBL:MPC13471.1} OS=Portunus trituberculatus (Swimming crab) (Neptunus trituberculatus) ORFNames=E2C01_006207 {ECO:0000313|EMBL:MPC13471.1} PE=4
g115090	FE	ME	10.6744	0	5.33722	5.96167	2.14047	2.78521	0.00534923	0.6497	Up	Uncharacterized protein {ECO:0000313|EMBL:MPC44350.1} OS=Portunus trituberculatus (Swimming crab) (Neptunus trituberculatus) ORFNames=E2C01_038023 {ECO:0000313|EMBL:MPC44350.1} PE=4
g79971	FE	ME	14.1548	0	7.07742	6.28383	2.25616	2.78519	0.00534965	0.6497	Up	-
g143557	FE	ME	0.16035	14.0311	7.09573	-5.04343	1.81327	-2.7814	0.00541253	0.6497	Down	Uncharacterized protein {ECO:0000313|EMBL:MPC32023.1} OS=Portunus trituberculatus (Swimming crab) (Neptunus trituberculatus) ORFNames=E2C01_025326 {ECO:0000313|EMBL:MPC32023.1} PE=4
g126358	FE	ME	0.0801752	72.4583	36.2692	-7.72387	2.77985	-2.77852	0.00546063	0.6497	Down	-
g110902	FE	ME	0	20.0814	10.0407	-6.52483	2.35045	-2.77599	0.00550343	0.6497	Down	MFS domain-containing protein {ECO:0000259|PROSITE:PS50850} OS=Scylla olivacea (Orange mud crab) (Cancer olivacea) PE=3
g53057	FE	ME	0	20.2153	10.1076	-6.52731	2.35306	-2.77396	0.00553784	0.6497	Down	Uncharacterized protein {ECO:0000313|EMBL:PKU30518.1} OS=Limosa lapponica baueri ORFNames=llap_19178 {ECO:0000313|EMBL:PKU30518.1} PE=4
g40637	FE	ME	0	18.4815	9.24077	-6.36071	2.30174	-2.76344	0.00571956	0.655564	Down	TPR_REGION domain-containing protein {ECO:0000259|PROSITE:PS50293} OS=Scylla olivacea (Orange mud crab) (Cancer olivacea) PE=4
g141947	FE	ME	11.0804	0.158993	5.6197	5.02305	1.82188	2.75707	0.00583225	0.655564	Up	Uncharacterized protein {ECO:0000313|EMBL:ROT79294.1} OS=Penaeus vannamei (Whiteleg shrimp) (Litopenaeus vannamei) ORFNames=C7M84_002016 {ECO:0000313|EMBL:ROT79294.1} PE=4
novel581	FE	ME	1.35538	22.6907	12.023	-5.50027	1.99503	-2.75699	0.00583362	0.655564	Down	-
novel84	FE	ME	0	13.0068	6.50338	-5.9337	2.15452	-2.75407	0.00588584	0.655564	Down	-
g26472	FE	ME	34.2122	1.35074	17.7815	4.27749	1.56435	2.73436	0.00625017	0.670941	Up	Retrovirus-related Pol polyprotein from type-1 retrotransposable element R2 {ECO:0000313|EMBL:MPC74641.1} OS=Portunus trituberculatus (Swimming crab) (Neptunus trituberculatus) ORFNames=E2C01_069009 {ECO:0000313|EMBL:MPC74641.1} PE=4
g106073	FE	ME	0.402579	19.2587	9.83062	-5.22952	1.91558	-2.73	0.00633351	0.670941	Down	Derlin {ECO:0000256|RuleBase:RU363059} OS=Hirondellea gigas PE=2
g117312	FE	ME	23.8716	0.132261	12.0019	6.16633	2.25961	2.72894	0.00635385	0.670941	Up	Formimidoyltransferase-cyclodeaminase {ECO:0000313|EMBL:MPC77974.1} OS=Portunus trituberculatus (Swimming crab) (Neptunus trituberculatus) ORFNames=E2C01_072444 {ECO:0000313|EMBL:MPC77974.1} PE=4;Formimidoyltetrahydrofolate cyclodeaminase {ECO:0000256|ARBA:ARBA00018305} EC=2.1.2.5 {ECO:0000256|ARBA:ARBA00012252} EC=4.3.1.4 {ECO:0000256|ARBA:ARBA00012998} Formimidoyltransferase-cyclodeaminase {ECO…
g126021	FE	ME	17.0951	0	8.54756	6.56034	2.40842	2.72392	0.00645127	0.670941	Up	-
g59261	FE	ME	17.0638	0	8.53191	6.62516	2.4362	2.71947	0.00653869	0.670941	Up	-
g111179	FE	ME	23.6323	0.317986	11.9751	5.4437	2.01796	2.69763	0.00698354	0.670941	Up	-
g138395	FE	ME	9.99661	0	4.9983	5.79551	2.14841	2.69758	0.00698462	0.670941	Up	SH3 domain-containing protein {ECO:0000259|PROSITE:PS50002} OS=Scylla olivacea (Orange mud crab) (Cancer olivacea) PE=4
g6992	FE	ME	0.400876	24.1356	12.2682	-4.98463	1.84961	-2.69497	0.00703952	0.670941	Down	Reverse transcriptase domain-containing protein {ECO:0000259|Pfam:PF00078} OS=Scylla olivacea (Orange mud crab) (Cancer olivacea) PE=4;Reverse transcriptase domain-containing protein {ECO:0000259|PROSITE:PS50878} OS=Chilo suppressalis (Asiatic rice borer moth) ORFNames=evm_011124 {ECO:0000313|EMBL:RVE44225.1} PE=4;Uncharacterized protein {ECO:0000313|EMBL:MPC38763.1} OS=Portunus trituberculatus (…
g141231	FE	ME	0	12.8499	6.42493	-5.85306	2.17389	-2.69244	0.00709318	0.670941	Down	-
g139994	FE	ME	33.2309	2.27797	17.7544	3.55225	1.32002	2.69107	0.00712242	0.670941	Up	-
g130421	FE	ME	19.276	0.396783	9.83637	4.8179	1.79095	2.69013	0.00714241	0.670941	Up	Protein kinase domain-containing protein {ECO:0000259|PROSITE:PS50011} OS=Scylla olivacea (Orange mud crab) (Cancer olivacea) PE=3
g2768	FE	ME	13.5133	0	6.75666	6.25278	2.3252	2.68914	0.00716374	0.670941	Up	-
g21150	FE	ME	27.5478	0	13.7739	7.30622	2.71798	2.68811	0.00718581	0.670941	Up	-
g74619	FE	ME	11.1899	0	5.59497	5.95433	2.2184	2.68407	0.00727323	0.670941	Up	U5 small nuclear ribonucleoprotein {ECO:0000313|EMBL:MPC13764.1} OS=Portunus trituberculatus (Swimming crab) (Neptunus trituberculatus) ORFNames=E2C01_006508 {ECO:0000313|EMBL:MPC13764.1} PE=4
g41425	FE	ME	0	14.8882	7.4441	-6.01013	2.24191	-2.68081	0.00734451	0.670941	Down	Carboxypeptidase D {ECO:0000313|EMBL:AMO02545.1} OS=Tityus serrulatus (Brazilian scorpion) PE=2
g6017	FE	ME	10.8794	0	5.43972	5.89497	2.20196	2.67715	0.0074252	0.670941	Up	Uncharacterized protein {ECO:0000313|EMBL:MPC95155.1} OS=Portunus trituberculatus (Swimming crab) (Neptunus trituberculatus) ORFNames=E2C01_090352 {ECO:0000313|EMBL:MPC95155.1} PE=4;Uncharacterized protein {ECO:0000313|EMBL:JAI63474.1} OS=Scylla olivacea (Orange mud crab) (Cancer olivacea) PE=4
g71127	FE	ME	0	32.3376	16.1688	-7.17065	2.67898	-2.67663	0.00743662	0.670941	Down	Small monomeric GTPase {ECO:0000256|ARBA:ARBA00011984} EC=3.6.5.2 {ECO:0000256|ARBA:ARBA00011984} OS=Scylla olivacea (Orange mud crab) (Cancer olivacea) PE=3
g45081	FE	ME	0.402579	14.1188	7.26068	-4.88646	1.82645	-2.67539	0.00746429	0.670941	Down	Uncharacterized protein {ECO:0000313|EMBL:ROT68524.1} OS=Penaeus vannamei (Whiteleg shrimp) (Litopenaeus vannamei) ORFNames=C7M84_013325 {ECO:0000313|EMBL:ROT68524.1} PE=3
g438	FE	ME	0	13.7229	6.86147	-5.89502	2.20374	-2.67501	0.00747269	0.670941	Down	Triosephosphate isomerase {ECO:0000256|RuleBase:RU363013} EC=5.3.1.1 {ECO:0000256|RuleBase:RU363013} OS=Eriocheir sinensis (Chinese mitten crab) PE=2
g28764	FE	ME	1.44826	28.9934	15.2208	-4.2077	1.57934	-2.66421	0.00771687	0.685866	Down	-
g25804	FE	ME	353.166	19.1254	186.146	4.21438	1.58698	2.6556	0.00791663	0.696585	Up	-
g85010	FE	ME	0.801752	79.5874	40.1946	-6.09925	2.30184	-2.64973	0.00805568	0.701802	Down	-
g128620	FE	ME	2.01289	142.275	72.1437	-6.07523	2.30394	-2.63688	0.00836712	0.721787	Down	-
g24451	FE	ME	35.5294	0	17.7647	7.66142	2.9121	2.63089	0.00851614	0.723643	Up	-
g117179	FE	ME	0	21.8812	10.9406	-6.62166	2.52104	-2.62656	0.00862523	0.723643	Down	-
g16717	FE	ME	0	16.4235	8.21175	-6.15179	2.3425	-2.62616	0.00863535	0.723643	Down	-
g141992	FE	ME	0	12.106	6.05302	-5.70984	2.1784	-2.62111	0.00876435	0.727524	Down	-
g48875	FE	ME	0.562929	40.8281	20.6955	-5.68736	2.17344	-2.61675	0.00887714	0.72842	Down	-
g127758	FE	ME	35.3726	1.96022	18.6664	4.80847	1.83948	2.61403	0.00894799	0.72842	Up	-
g128358	FE	ME	1.52673	29.1667	15.3467	-3.90863	1.49732	-2.61042	0.00904304	0.72842	Down	-
g16316	FE	ME	0.402579	25.1764	12.7895	-5.57759	2.13942	-2.60706	0.00913245	0.72842	Down	-
g55919	FE	ME	0	67.6341	33.817	-8.18198	3.14095	-2.60494	0.00918906	0.72842	Down	Centromere protein L {ECO:0000256|ARBA:ARBA00016380} OS=Scylla olivacea (Orange mud crab) (Cancer olivacea) PE=3
g69427	FE	ME	2.56311	82.3462	42.4547	-5.17224	1.98889	-2.60057	0.00930698	0.73118	Down	-
g42115	FE	ME	24.9702	0.47698	12.7236	5.05697	1.94706	2.59723	0.00939784	0.731784	Up	-
g21586	FE	ME	0.240526	38.7593	19.4999	-6.17053	2.38105	-2.59151	0.00955551	0.737534	Down	-
g75424	FE	ME	0	19.0971	9.54855	-6.37457	2.46789	-2.583	0.00979447	0.742983	Down	Protein MAK16 homolog {ECO:0000256|PIRNR:PIRNR003352} OS=Scylla olivacea (Orange mud crab) (Cancer olivacea) PE=3
g12067	FE	ME	15.7886	0	7.89431	6.51929	2.52394	2.58298	0.00979497	0.742983	Up	Uncharacterized protein {ECO:0000313|EMBL:MPC32023.1} OS=Portunus trituberculatus (Swimming crab) (Neptunus trituberculatus) ORFNames=E2C01_025326 {ECO:0000313|EMBL:MPC32023.1} PE=4
g28287	FE	ME	52.2237	2.09224	27.158	4.37809	1.6982	2.57807	0.00993534	0.744411	Up	Putative regulator of rdna transcription protein 15 {ECO:0000313|EMBL:NIE49165.1} OS=Rhipicephalus microplus (Cattle tick) (Boophilus microplus) PE=4
g58916	FE	ME	0	19.6328	9.81639	-6.46684	2.51001	-2.57642	0.00998301	0.744411	Down	-
g76977	FE	ME	35.4073	1.77426	18.5908	3.99082	1.55685	2.5634	0.0103653	0.756133	Up	Integrase catalytic domain-containing protein {ECO:0000259|PROSITE:PS50994} OS=Scylla olivacea (Orange mud crab) (Cancer olivacea) PE=4
g3784	FE	ME	13.051	77.3707	45.2109	-2.68175	1.04777	-2.55949	0.0104825	0.756133	Down	Complex I-MWFE {ECO:0000256|ARBA:ARBA00017963} NADH dehydrogenase [ubiquinone] 1 alpha subcomplex subunit 1 {ECO:0000256|ARBA:ARBA00016392} NADH-ubiquinone oxidoreductase MWFE subunit {ECO:0000256|ARBA:ARBA00021044} OS=Portunus trituberculatus (Swimming crab) (Neptunus trituberculatus) ORFNames=E2C01_011552 {ECO:0000313|EMBL:MPC18660.1} PE=3
g98794	FE	ME	8.10542	0	4.05271	5.56094	2.17351	2.55851	0.010512	0.756133	Up	Protein dachsous {ECO:0000313|EMBL:PSN55018.1} OS=Blattella germanica (German cockroach) (Blatta germanica) ORFNames=C0J52_04138 {ECO:0000313|EMBL:PSN55018.1} PE=4
g127747	FE	ME	99.6991	8.0782	53.8886	3.63202	1.42026	2.55729	0.0105491	0.756133	Up	SGNH_hydro domain-containing protein {ECO:0000259|Pfam:PF13472} OS=Portunus trituberculatus (Swimming crab) (Neptunus trituberculatus) ORFNames=E2C01_094269 {ECO:0000313|EMBL:MPC98883.1} PE=4;Reverse transcriptase {ECO:0000313|EMBL:CAB4037351.1} OS=Paramuricea clavata (Red gorgonian) (Violescent sea-whip) {ECO:0000313|EMBL:CAB4037351.1} PE=4
g100850	FE	ME	138.199	15.8368	77.018	3.09842	1.21254	2.55532	0.0106089	0.756133	Up	-
g15950	FE	ME	10.7013	0	5.35064	5.86147	2.29521	2.55379	0.0106558	0.756133	Up	-
g83838	FE	ME	17.3966	104.583	60.9898	-2.60447	1.02233	-2.54757	0.0108475	0.763575	Down	Ribosomal protein L10 {ECO:0000313|EMBL:AAV71145.1} OS=Callinectes sapidus (Blue crab) PE=2;QM protein {ECO:0000313|EMBL:ATO74510.1} OS=Eriocheir sinensis (Chinese mitten crab) PE=2
g121204	FE	ME	20.5606	0	10.2803	6.8888	2.71598	2.5364	0.0112	0.777305	Up	-
g79183	FE	ME	2.81465	73.2558	38.0352	-4.55615	1.79673	-2.5358	0.0112192	0.777305	Down	-
g137883	FE	ME	8.90717	107.282	58.0947	-3.50961	1.38676	-2.53081	0.0113801	0.779973	Down	Mitogen-activated protein-binding protein-interacting protein {ECO:0000313|EMBL:KDR19052.1} OS=Zootermopsis nevadensis (Dampwood termite) ORFNames=L798_06408 {ECO:0000313|EMBL:KDR19052.1} PE=3
g47085	FE	ME	0	23.1358	11.5679	-6.69626	2.64938	-2.52748	0.0114885	0.779973	Down	-
g115643	FE	ME	0	23.9786	11.9893	-6.74505	2.67213	-2.52422	0.0115955	0.779973	Down	Deoxyhypusine hydroxylase {ECO:0000256|HAMAP-Rule:MF_03101} Short=DOHH {ECO:0000256|HAMAP-Rule:MF_03101} EC=1.14.99.29 {ECO:0000256|HAMAP-Rule:MF_03101} Deoxyhypusine dioxygenase {ECO:0000256|HAMAP-Rule:MF_03101} Deoxyhypusine monooxygenase {ECO:0000256|HAMAP-Rule:MF_03101} OS=Scylla olivacea (Orange mud crab) (Cancer olivacea) PE=3
g85811	FE	ME	12.904	0.158993	6.5315	5.22378	2.0732	2.51967	0.0117464	0.779973	Up	-
g11955	FE	ME	0	23.3975	11.6987	-6.71091	2.66389	-2.51921	0.0117618	0.779973	Down	Putative WW domain-binding protein 11 isoform X2 {ECO:0000313|EMBL:ROT67253.1} OS=Penaeus vannamei (Whiteleg shrimp) (Litopenaeus vannamei) ORFNames=C7M84_014692 {ECO:0000313|EMBL:ROT67253.1} PE=4
g95837	FE	ME	16.3044	0	8.15218	6.50012	2.58107	2.51838	0.0117896	0.779973	Up	-
g32143	FE	ME	27.3287	0	13.6644	7.27354	2.89496	2.51248	0.0119886	0.781822	Up	Transmembrane protein 192 {ECO:0000256|ARBA:ARBA00014635} OS=Portunus trituberculatus (Swimming crab) (Neptunus trituberculatus) ORFNames=E2C01_054857 {ECO:0000313|EMBL:MPC60800.1} PE=3
g64702	FE	ME	0	22.4815	11.2407	-6.65525	2.64908	-2.51228	0.0119952	0.781822	Down	-
g75427	FE	ME	0.0801752	15.5327	7.80643	-5.55067	2.21618	-2.50461	0.0122585	0.793107	Down	Defective in cullin neddylation protein {ECO:0000256|RuleBase:RU410713} OS=Scylla olivacea (Orange mud crab) (Cancer olivacea) PE=4
g102648	FE	ME	0	9.21065	4.60533	-5.43684	2.17937	-2.49468	0.0126071	0.800237	Down	Uncharacterized protein {ECO:0000313|EMBL:JAI56702.1} OS=Scylla olivacea (Orange mud crab) (Cancer olivacea) PE=4
g29221	FE	ME	0	9.05329	4.52665	-5.37707	2.15569	-2.49436	0.0126185	0.800237	Down	-
g100165	FE	ME	1.20603	39.0085	20.1073	-4.78556	1.91905	-2.49371	0.0126415	0.800237	Down	Uncharacterized protein {ECO:0000313|EMBL:MPC39691.1} OS=Portunus trituberculatus (Swimming crab) (Neptunus trituberculatus) ORFNames=E2C01_033237 {ECO:0000313|EMBL:MPC39691.1} PE=4
g70707	FE	ME	0.16035	32.8801	16.5202	-6.20343	2.49662	-2.48473	0.0129648	0.808013	Down	-
g69132	FE	ME	0	43.8908	21.9454	-7.56031	3.04473	-2.48308	0.0130251	0.808013	Down	-
g59625	FE	ME	0.481051	18.7953	9.63818	-4.51852	1.82002	-2.48268	0.0130399	0.808013	Down	PAS domain-containing serine/threonine-protein kinase {ECO:0000313|EMBL:ROT61775.1} OS=Penaeus vannamei (Whiteleg shrimp) (Litopenaeus vannamei) ORFNames=C7M84_020420 {ECO:0000313|EMBL:ROT61775.1} PE=4
g53985	FE	ME	32.0074	291.307	161.657	-3.20088	1.29165	-2.47814	0.0132069	0.812643	Down	Cytochrome c oxidase polypeptide VIIc {ECO:0000256|ARBA:ARBA00016258} OS=Portunus trituberculatus (Swimming crab) (Neptunus trituberculatus) ORFNames=E2C01_008468 {ECO:0000313|EMBL:MPC15669.1} PE=3
g11808	FE	ME	0	23.2076	11.6038	-6.69514	2.70816	-2.47221	0.013428	0.820507	Down	Uncharacterized protein {ECO:0000313|EMBL:KAB7507316.1} OS=Armadillidium nasatum ORFNames=Anas_05826 {ECO:0000313|EMBL:KAB7507316.1} PE=4
g96056	FE	ME	19.6582	0.582509	10.1204	4.44479	1.80383	2.46408	0.0137367	0.830221	Up	-
g28849	FE	ME	3.51591	68.7186	36.1173	-4.55317	1.84858	-2.46306	0.0137757	0.830221	Down	Protein SET {ECO:0000313|EMBL:ROT67241.1} OS=Penaeus vannamei (Whiteleg shrimp) (Litopenaeus vannamei) ORFNames=C7M84_014680 {ECO:0000313|EMBL:ROT67241.1} PE=3
g40515	FE	ME	25.0644	0.158993	12.6117	6.11216	2.4892	2.45547	0.0140701	0.836602	Up	Uncharacterized protein {ECO:0000313|EMBL:JAI65163.1} OS=Scylla olivacea (Orange mud crab) (Cancer olivacea) PE=4
g145928	FE	ME	17.7357	0.158993	8.94737	5.64852	2.30042	2.45543	0.0140717	0.836602	Up	-
g104046	FE	ME	9.23049	0	4.61524	5.70493	2.33641	2.44175	0.0146162	0.86139	Up	U2 snRNP-associated SURP motif-containing protein {ECO:0000313|EMBL:MPC24999.1} OS=Portunus trituberculatus (Swimming crab) (Neptunus trituberculatus) ORFNames=E2C01_018095 {ECO:0000313|EMBL:MPC24999.1} PE=4
g76760	FE	ME	19.1789	0	9.58945	6.7917	2.78341	2.44007	0.0146844	0.86139	Up	Uncharacterized protein {ECO:0000313|EMBL:MPC21696.1} OS=Portunus trituberculatus (Swimming crab) (Neptunus trituberculatus) ORFNames=E2C01_014689 {ECO:0000313|EMBL:MPC21696.1} PE=4
g67212	FE	ME	29.329	0.953959	15.1415	4.51001	1.8557	2.43036	0.0150839	0.862442	Up	DUF1619 domain-containing protein {ECO:0000259|Pfam:PF07773} OS=Scylla olivacea (Orange mud crab) (Cancer olivacea) PE=3
g110315	FE	ME	17.4219	0	8.71093	6.65416	2.7392	2.42924	0.0151307	0.862442	Up	Eukaryotic translation initiation factor 3 subunit B {ECO:0000313|EMBL:QDE54938.1} Fragment OS=Procambarus clarkii (Red swamp crayfish) Name=Eif3B {ECO:0000313|EMBL:QDE54938.1} PE=2;Eukaryotic translation initiation factor 3 {ECO:0000313|EMBL:AEI88048.1} Fragment OS=Scylla paramamosain (Mud crab) PE=2
g82664	FE	ME	16.8445	0.900495	8.87251	3.83961	1.58175	2.42744	0.0152059	0.862442	Up	Intersectin-1 {ECO:0000313|EMBL:MPC26662.1} OS=Portunus trituberculatus (Swimming crab) (Neptunus trituberculatus) ORFNames=E2C01_019809 {ECO:0000313|EMBL:MPC26662.1} PE=4;Intersectin-2 {ECO:0000313|EMBL:MPC26663.1} OS=Portunus trituberculatus (Swimming crab) (Neptunus trituberculatus) ORFNames=E2C01_019810 {ECO:0000313|EMBL:MPC26663.1} PE=4
g6679	FE	ME	27.7727	1.72079	14.7467	3.71773	1.53271	2.4256	0.0152833	0.862442	Up	-
g33537	FE	ME	35.8426	1.05949	18.451	4.66946	1.9279	2.42205	0.0154333	0.862442	Up	Uncharacterized protein {ECO:0000313|EMBL:MPC61424.1} OS=Portunus trituberculatus (Swimming crab) (Neptunus trituberculatus) ORFNames=E2C01_055496 {ECO:0000313|EMBL:MPC61424.1} PE=4;Reverse transcriptase domain-containing protein {ECO:0000259|Pfam:PF00078} OS=Scylla olivacea (Orange mud crab) (Cancer olivacea) PE=4
g37100	FE	ME	13.5506	147.979	80.7649	-3.43351	1.42054	-2.41704	0.0156472	0.862442	Down	Uncharacterized protein {ECO:0000313|Ensembl:ENSCPRP00005005737} OS=Crocodylus porosus (Saltwater crocodile) (Estuarine crocodile) PE=4
g84828	FE	ME	0	44.2685	22.1343	-7.56633	3.13285	-2.41516	0.0157283	0.862442	Down	-
g79201	FE	ME	0	18.8992	9.4496	-6.40807	2.65731	-2.41149	0.0158877	0.862442	Down	Uncharacterized protein {ECO:0000313|EMBL:MPC67637.1} OS=Portunus trituberculatus (Swimming crab) (Neptunus trituberculatus) ORFNames=E2C01_061814 {ECO:0000313|EMBL:MPC67637.1} PE=4
novel550	FE	ME	37.3386	2.64802	19.9933	3.60314	1.49464	2.41071	0.0159216	0.862442	Up	-
g74461	FE	ME	23.8583	0.847031	12.3526	4.35382	1.80709	2.4093	0.0159833	0.862442	Up	-
g55833	FE	ME	282.182	36.4837	159.333	2.92059	1.21364	2.40648	0.0161073	0.862442	Up	-
novel481	FE	ME	19.254	0	9.62698	6.79738	2.82947	2.40235	0.0162901	0.862442	Up	-
g106550	FE	ME	22.7587	0	11.3794	7.0026	2.91668	2.40088	0.0163557	0.862442	Up	Uncharacterized protein {ECO:0000313|EMBL:MPC46755.1} OS=Portunus trituberculatus (Swimming crab) (Neptunus trituberculatus) ORFNames=E2C01_040481 {ECO:0000313|EMBL:MPC46755.1} PE=4
g22583	FE	ME	15.8286	0	7.91428	6.51481	2.71846	2.39651	0.0165522	0.862442	Up	-
g121768	FE	ME	3.12264	42.9454	23.034	-3.78906	1.58128	-2.3962	0.016566	0.862442	Down	Reverse transcriptase domain-containing protein {ECO:0000259|PROSITE:PS50878} OS=Limosa lapponica baueri ORFNames=llap_1259 {ECO:0000313|EMBL:PKU48427.1} PE=4
novel670	FE	ME	16.1271	0.132261	8.1297	5.6148	2.34435	2.39504	0.0166186	0.862442	Up	-
g9770	FE	ME	0	8.26509	4.13254	-5.27363	2.20347	-2.39333	0.016696	0.862442	Down	-
g72184	FE	ME	22.0448	0	11.0224	6.95798	2.90825	2.39249	0.0167343	0.862442	Up	-
g136677	FE	ME	0	19.2397	9.61986	-6.43033	2.68907	-2.39128	0.0167895	0.862442	Down	-
g34691	FE	ME	25.9584	1.11295	13.5357	4.18041	1.75272	2.3851	0.0170744	0.862442	Up	Upstream activation factor subunit spp27 {ECO:0000313|EMBL:MPC12299.1} OS=Portunus trituberculatus (Swimming crab) (Neptunus trituberculatus) ORFNames=E2C01_004983 {ECO:0000313|EMBL:MPC12299.1} PE=4
g79618	FE	ME	0.482754	11.8166	6.1497	-4.25072	1.78354	-2.38331	0.017158	0.862442	Down	-
g35996	FE	ME	14.2148	0.158993	7.18692	5.33883	2.24277	2.38047	0.0172908	0.862442	Up	Nuclear apoptosis-inducing factor 1 {ECO:0000256|ARBA:ARBA00014166} OS=Lepisosteus oculatus (Spotted gar) PE=3
g55335	FE	ME	21.5748	0.529045	11.0519	4.67963	1.96733	2.37867	0.0173752	0.862442	Up	-
g72975	FE	ME	0	18.4869	9.24344	-6.37383	2.6813	-2.37715	0.0174472	0.862442	Down	Serine hydroxymethyltransferase {ECO:0000256|RuleBase:RU000585} EC=2.1.2.1 {ECO:0000256|RuleBase:RU000585} OS=Scylla olivacea (Orange mud crab) (Cancer olivacea) PE=3
g61385	FE	ME	30.1241	1.45627	15.7902	4.00854	1.68751	2.37541	0.0175294	0.862442	Up	Reverse transcriptase {ECO:0000313|EMBL:CAB4029880.1} OS=Paramuricea clavata (Red gorgonian) (Violescent sea-whip) {ECO:0000313|EMBL:CAB4029880.1} PE=4;Reverse transcriptase {ECO:0000313|EMBL:KMQ90064.1} OS=Lasius niger (Black garden ant) ORFNames=RF55_10222 {ECO:0000313|EMBL:KMQ90064.1} PE=4;Reverse transcriptase {ECO:0000313|EMBL:BAC82589.1} OS=Ciona intestinalis (Transparent sea squirt) (Ascid…
g19702	FE	ME	0	15.3186	7.6593	-6.11124	2.57479	-2.37349	0.0176207	0.862442	Down	Beta-actin {ECO:0000313|EMBL:AFC88033.1} OS=Scylla paramamosain (Mud crab) PE=2
g23498	FE	ME	22.1987	146.666	84.4325	-2.72094	1.14654	-2.37318	0.0176358	0.862442	Down	-
g19945	FE	ME	13.5668	0.47698	7.02187	4.22538	1.78226	2.3708	0.0177495	0.862442	Up	-
g100444	FE	ME	0.643104	18.0071	9.3251	-4.41865	1.87187	-2.36055	0.0182478	0.862442	Down	G_PROTEIN_RECEP_F1_2 domain-containing protein {ECO:0000259|PROSITE:PS50262} OS=Scylla olivacea (Orange mud crab) (Cancer olivacea) PE=3
g89368	FE	ME	7.52559	0	3.76279	5.36199	2.27151	2.36054	0.0182484	0.862442	Up	Tubulin gamma chain {ECO:0000256|RuleBase:RU000352} OS=Scylla olivacea (Orange mud crab) (Cancer olivacea) PE=3
g100166	FE	ME	3.51591	60.8784	32.1971	-4.40216	1.86653	-2.35847	0.0183503	0.862442	Down	RNase H domain-containing protein {ECO:0000259|PROSITE:PS50879} OS=Portunus trituberculatus (Swimming crab) (Neptunus trituberculatus) ORFNames=E2C01_058852 {ECO:0000313|EMBL:MPC64732.1} PE=4
g58413	FE	ME	10.016	0	5.008	5.87297	2.49186	2.35687	0.0184298	0.862442	Up	Uncharacterized protein {ECO:0000313|EMBL:JAI57063.1} OS=Scylla olivacea (Orange mud crab) (Cancer olivacea) PE=4;Uncharacterized protein {ECO:0000313|EMBL:KOF90963.1} Fragment OS=Octopus bimaculoides (California two-spotted octopus) ORFNames=OCBIM_22010050mg {ECO:0000313|EMBL:KOF90963.1} PE=4
novel120	FE	ME	25.2062	0	12.6031	7.1445	3.03422	2.35464	0.0185407	0.862442	Up	-
g15624	FE	ME	0.561226	40.1131	20.3372	-5.46184	2.32026	-2.35397	0.018574	0.862442	Down	G_PROTEIN_RECEP_F1_2 domain-containing protein {ECO:0000259|PROSITE:PS50262} OS=Portunus trituberculatus (Swimming crab) (Neptunus trituberculatus) ORFNames=E2C01_000646 {ECO:0000313|EMBL:MPC08073.1} PE=4;G_PROTEIN_RECEP_F1_2 domain-containing protein {ECO:0000259|PROSITE:PS50262} OS=Portunus trituberculatus (Swimming crab) (Neptunus trituberculatus) ORFNames=E2C01_000644 {ECO:0000313|EMBL:MPC080…
g36395	FE	ME	0.0801752	22.2323	11.1562	-6.03574	2.56998	-2.34855	0.0188465	0.862442	Down	-
g6344	FE	ME	28.5348	0	14.2674	7.35441	3.13536	2.34563	0.0189949	0.862442	Up	-
g93537	FE	ME	8.46987	0	4.23494	5.54251	2.3657	2.34286	0.0191364	0.862442	Up	Uncharacterized protein {ECO:0000313|EMBL:MPC77332.1} OS=Portunus trituberculatus (Swimming crab) (Neptunus trituberculatus) ORFNames=E2C01_071784 {ECO:0000313|EMBL:MPC77332.1} PE=4
g109236	FE	ME	36.7727	5.03036	20.9015	2.79651	1.19603	2.33815	0.0193793	0.862442	Up	Uncharacterized protein {ECO:0000313|EMBL:MPC15523.1} OS=Portunus trituberculatus (Swimming crab) (Neptunus trituberculatus) ORFNames=E2C01_008317 {ECO:0000313|EMBL:MPC15523.1} PE=4
g119170	FE	ME	0	16.2835	8.14176	-6.19732	2.65095	-2.33778	0.0193988	0.862442	Down	TRUD domain-containing protein {ECO:0000259|PROSITE:PS50984} OS=Scylla olivacea (Orange mud crab) (Cancer olivacea) PE=3
g9185	FE	ME	8.32472	0	4.16236	5.5829	2.39023	2.33571	0.0195062	0.862442	Up	-
g25325	FE	ME	0	16.5959	8.29795	-6.22298	2.66556	-2.33458	0.0195653	0.862442	Down	-
g122748	FE	ME	6.97275	0	3.48638	5.356	2.30157	2.32711	0.0199593	0.862442	Up	BRISC and BRCA1-A complex member 2 {ECO:0000256|RuleBase:RU368019} OS=Portunus trituberculatus (Swimming crab) (Neptunus trituberculatus) ORFNames=E2C01_022141 {ECO:0000313|EMBL:MPC28925.1} PE=3
g112343	FE	ME	50.0886	4.55618	27.3224	3.43163	1.47599	2.32498	0.0200732	0.862442	Up	-
g86280	FE	ME	0	34.9483	17.4742	-7.2464	3.11682	-2.32493	0.0200755	0.862442	Down	Angiotensin-converting enzyme {ECO:0000256|RuleBase:RU361144} EC=3.4.-.- {ECO:0000256|RuleBase:RU361144} OS=Portunus trituberculatus (Swimming crab) (Neptunus trituberculatus) ORFNames=E2C01_029460 {ECO:0000313|EMBL:MPC36016.1} PE=3
g43524	FE	ME	14.1178	1.53671	7.82724	4.94496	2.12705	2.3248	0.0200827	0.862442	Up	RalA-binding protein 1 {ECO:0000313|EMBL:MPC37444.1} OS=Portunus trituberculatus (Swimming crab) (Neptunus trituberculatus) ORFNames=E2C01_030923 {ECO:0000313|EMBL:MPC37444.1} PE=4
g112430	FE	ME	17.0571	0.661306	8.85922	4.14618	1.78552	2.32211	0.0202271	0.862442	Up	-
g142355	FE	ME	0	15.8572	7.9286	-6.1596	2.65404	-2.32084	0.0202955	0.862442	Down	-
g34839	FE	ME	6.89258	0	3.44629	5.33911	2.30186	2.31947	0.0203694	0.862442	Up	Protein-lysine N-methyltransferase C7M84_001690 {ECO:0000256|HAMAP-Rule:MF_03188} EC=2.1.1.- {ECO:0000256|HAMAP-Rule:MF_03188} OS=Penaeus vannamei (Whiteleg shrimp) (Litopenaeus vannamei) ORFNames=C7M84_001690 {ECO:0000313|EMBL:ROT79579.1} PE=3;Alpha-galactosidase {ECO:0000256|RuleBase:RU361168} EC=3.2.1.- {ECO:0000256|RuleBase:RU361168} OS=Penaeus vannamei (Whiteleg shrimp) (Litopenaeus vannamei…
g18788	FE	ME	8.03546	0	4.01773	5.52435	2.38458	2.3167	0.0205201	0.862442	Up	uncharacterized protein LOC117544522 {ECO:0000313|RefSeq:XP_034069533.1} OS=Gymnodraco acuticeps (Antarctic dragonfish) Name=LOC117544522 {ECO:0000313|RefSeq:XP_034069533.1} PE=4
g19869	FE	ME	3.04587	53.4402	28.243	-4.23125	1.82741	-2.31544	0.020589	0.862442	Down	-
g69223	FE	ME	0	46.6302	23.3151	-7.63382	3.29962	-2.31355	0.0206927	0.862442	Down	Uncharacterized protein {ECO:0000313|EMBL:MPC77332.1} OS=Portunus trituberculatus (Swimming crab) (Neptunus trituberculatus) ORFNames=E2C01_071784 {ECO:0000313|EMBL:MPC77332.1} PE=4
g122565	FE	ME	0	30.7531	15.3766	-7.04187	3.04401	-2.31335	0.0207032	0.862442	Down	-
g84866	FE	ME	19.0246	0.661306	9.84294	4.32791	1.87495	2.30828	0.0209837	0.862442	Up	Kelch domain-containing protein 4 {ECO:0000313|EMBL:RXG70941.1} OS=Armadillidium vulgare (Pillbug) (Pill woodlouse) ORFNames=Avbf_08024 {ECO:0000313|EMBL:RXG70941.1} PE=4
g32424	FE	ME	21.6211	0	10.8105	6.92106	2.99929	2.30756	0.0210235	0.862442	Up	TLDc domain-containing protein {ECO:0000259|PROSITE:PS51886} OS=Scylla olivacea (Orange mud crab) (Cancer olivacea) PE=4
g13835	FE	ME	18.4099	0.158993	9.28444	5.6677	2.45686	2.30689	0.0210608	0.862442	Up	-
g33735	FE	ME	20.0328	0	10.0164	6.812	2.95722	2.30352	0.0212498	0.862442	Up	-
g45265	FE	ME	9.71495	0	4.85747	5.78114	2.5104	2.30287	0.0212861	0.862442	Up	Vezatin {ECO:0000256|ARBA:ARBA00018125} OS=Scylla olivacea (Orange mud crab) (Cancer olivacea) PE=3
g14565	FE	ME	2.81465	39.21	21.0123	-3.61239	1.56935	-2.30184	0.0213444	0.862442	Down	-
g106932	FE	ME	18.074	0	9.037	6.6823	2.90363	2.30136	0.0213712	0.862442	Up	Uncharacterized protein {ECO:0000313|EMBL:MPC60501.1} OS=Portunus trituberculatus (Swimming crab) (Neptunus trituberculatus) ORFNames=E2C01_054547 {ECO:0000313|EMBL:MPC60501.1} PE=4
g28114	FE	ME	14.1279	0	7.06393	6.3571	2.76587	2.29841	0.0215386	0.862442	Up	UBR-type domain-containing protein {ECO:0000259|PROSITE:PS51157} OS=Penaeus vannamei (Whiteleg shrimp) (Litopenaeus vannamei) ORFNames=C7M84_017720 {ECO:0000313|EMBL:ROT64338.1} PE=4
g38092	FE	ME	18.6201	0.95256	9.78635	3.7761	1.64364	2.29741	0.0215956	0.862442	Up	Uncharacterized protein {ECO:0000313|EMBL:JAI66109.1} OS=Scylla olivacea (Orange mud crab) (Cancer olivacea) PE=3
g39098	FE	ME	58.9021	6.27697	32.5895	3.15653	1.3747	2.29617	0.0216663	0.862442	Up	Uncharacterized protein {ECO:0000313|EMBL:MPC52205.1} OS=Portunus trituberculatus (Swimming crab) (Neptunus trituberculatus) ORFNames=E2C01_046068 {ECO:0000313|EMBL:MPC52205.1} PE=4;SGNH_hydro domain-containing protein {ECO:0000259|Pfam:PF13472} OS=Portunus trituberculatus (Swimming crab) (Neptunus trituberculatus) ORFNames=E2C01_094269 {ECO:0000313|EMBL:MPC98883.1} PE=4
g44844	FE	ME	0	18.0408	9.02042	-6.33147	2.75823	-2.29548	0.0217057	0.862442	Down	SVWC domain-containing protein {ECO:0000259|SMART:SM01318} OS=Portunus trituberculatus (Swimming crab) (Neptunus trituberculatus) ORFNames=E2C01_077452 {ECO:0000313|EMBL:MPC82770.1} PE=4
g139002	FE	ME	0	7.02011	3.51006	-4.97674	2.16976	-2.29368	0.0218088	0.862442	Down	Pacifastin {ECO:0000313|EMBL:ACF35640.1} OS=Eriocheir sinensis (Chinese mitten crab) PE=2
g24167	FE	ME	19.7922	0	9.89612	6.7939	2.96304	2.29288	0.021855	0.862442	Up	Uncharacterized protein {ECO:0000313|EMBL:JAI60439.1} OS=Scylla olivacea (Orange mud crab) (Cancer olivacea) PE=4
g145647	FE	ME	0	14.7829	7.39145	-5.97285	2.60629	-2.29171	0.0219225	0.862442	Down	Uncharacterized protein {ECO:0000313|EMBL:MPC62524.1} OS=Portunus trituberculatus (Swimming crab) (Neptunus trituberculatus) ORFNames=E2C01_056609 {ECO:0000313|EMBL:MPC62524.1} PE=4
g7834	FE	ME	0.16035	27.2515	13.7059	-5.9444	2.59976	-2.28652	0.0222236	0.862442	Down	-
g61171	FE	ME	26.6646	0	13.3323	7.22903	3.17124	2.27956	0.0226336	0.862442	Up	-
g145237	FE	ME	18.1238	0	9.06189	6.66879	2.93414	2.27283	0.0230365	0.862442	Up	LHFPL tetraspan subfamily member 4 protein-like {ECO:0000313|RefSeq:XP_026292564.1} OS=Frankliniella occidentalis (Western flower thrips) (Euthrips occidentalis) Name=LOC113216943 {ECO:0000313|RefSeq:XP_026292564.1} PE=4;Hypothetical protein {ECO:0000313|EMBL:CAD7241456.1} OS=Darwinula stevensoni ORFNames=DSTB1V02_LOCUS1446 {ECO:0000313|EMBL:CAD7241456.1} PE=4
g15882	FE	ME	18.5778	0	9.28892	6.73464	2.96326	2.27271	0.0230437	0.862442	Up	-
g43989	FE	ME	0	31.6922	15.8461	-7.10467	3.12624	-2.27259	0.0230509	0.862442	Down	-
g69224	FE	ME	0.0801752	15.2649	7.67254	-5.53344	2.43821	-2.26947	0.0232399	0.862442	Down	Ubiquitin-like protein 4A-A {ECO:0000313|EMBL:MPC33426.1} OS=Portunus trituberculatus (Swimming crab) (Neptunus trituberculatus) ORFNames=E2C01_026776 {ECO:0000313|EMBL:MPC33426.1} PE=4;Putative ubiquitin-like protein 4A-like {ECO:0000313|EMBL:ROT72183.1} OS=Penaeus vannamei (Whiteleg shrimp) (Litopenaeus vannamei) ORFNames=C7M84_009426 {ECO:0000313|EMBL:ROT72183.1} PE=4
g81099	FE	ME	29.3754	0.423516	14.8995	5.3841	2.37424	2.26772	0.0233464	0.862442	Up	-
g124165	FE	ME	0	7.62679	3.81339	-5.04712	2.22697	-2.26636	0.0234291	0.862442	Down	-
g104509	FE	ME	0	25.9289	12.9645	-6.79744	3.00844	-2.25946	0.0238549	0.862442	Down	Uncharacterized protein {ECO:0000313|EMBL:MPC09110.1} OS=Portunus trituberculatus (Swimming crab) (Neptunus trituberculatus) ORFNames=E2C01_001714 {ECO:0000313|EMBL:MPC09110.1} PE=4
g85636	FE	ME	0	36.2701	18.135	-7.27141	3.21842	-2.25931	0.0238639	0.862442	Down	-
novel5	FE	ME	0.16035	14.2166	7.18848	-5.06579	2.24223	-2.25926	0.023867	0.862442	Down	-
g88677	FE	ME	30.0497	0.953959	15.5018	4.59746	2.03543	2.25871	0.0239012	0.862442	Up	-
g79457	FE	ME	16.2604	0.291254	8.27581	4.96626	2.1998	2.2576	0.0239707	0.862442	Up	-
g99926	FE	ME	8.33232	0	4.16616	5.61038	2.48736	2.25556	0.0240982	0.862442	Up	-
novel67	FE	ME	0	14.1392	7.0696	-5.99655	2.66075	-2.2537	0.0242148	0.862442	Down	-
g27802	FE	ME	22.4105	0	11.2053	6.98234	3.09857	2.2534	0.0242336	0.862442	Up	-
g102637	FE	ME	3.76994	47.251	25.5105	-3.3836	1.50285	-2.25146	0.0243563	0.862442	Down	Estrogen sulfotransferase {ECO:0000313|EMBL:AJC52502.1} OS=Scylla olivacea (Orange mud crab) (Cancer olivacea) Name=ESULT {ECO:0000313|EMBL:AJC52502.1} PE=2
g30072	FE	ME	0	37.6759	18.8379	-7.32528	3.25528	-2.25028	0.0244314	0.862442	Down	Uncharacterized protein {ECO:0000313|EMBL:ROT69774.1} OS=Penaeus vannamei (Whiteleg shrimp) (Litopenaeus vannamei) ORFNames=C7M84_011989 {ECO:0000313|EMBL:ROT69774.1} PE=4;Protein downstream neighbor of son {ECO:0000313|EMBL:MPD00495.1} OS=Portunus trituberculatus (Swimming crab) (Neptunus trituberculatus) ORFNames=E2C01_095970 {ECO:0000313|EMBL:MPD00495.1} PE=4
g5086	FE	ME	10.5605	0.158993	5.35972	4.81637	2.14299	2.2475	0.0246082	0.862442	Up	PIPK domain-containing protein {ECO:0000259|PROSITE:PS51455} OS=Scylla olivacea (Orange mud crab) (Cancer olivacea) PE=4;Phosphatidylinositol 5-phosphate 4-kinase type-2 alpha {ECO:0000313|EMBL:MPC13413.1} OS=Portunus trituberculatus (Swimming crab) (Neptunus trituberculatus) ORFNames=E2C01_006146 {ECO:0000313|EMBL:MPC13413.1} PE=4
g124158	FE	ME	25.8236	3.70915	14.7664	2.87891	1.28109	2.24724	0.0246246	0.862442	Up	-
g135613	FE	ME	0.402579	21.0421	10.7223	-5.29707	2.35852	-2.24593	0.0247082	0.862442	Down	-
g54641	FE	ME	0	13.9267	6.96337	-5.97524	2.66051	-2.2459	0.0247107	0.862442	Down	Receptor-binding cancer antigen {ECO:0000313|EMBL:RXG59761.1} Fragment OS=Armadillidium vulgare (Pillbug) (Pill woodlouse) ORFNames=Avbf_07542 {ECO:0000313|EMBL:RXG59761.1} PE=4
g38938	FE	ME	18.9061	0	9.45307	6.76314	3.01272	2.24486	0.0247768	0.862442	Up	-
g19827	FE	ME	12.3861	0.158993	6.27257	5.12816	2.28503	2.24424	0.0248168	0.862442	Up	-
g28968	FE	ME	15.6444	0.450248	8.04731	4.50725	2.01012	2.24228	0.0249431	0.862442	Up	Putative cytochrome b-c1 complex subunit 9 {ECO:0000313|EMBL:ROT71273.1} OS=Penaeus vannamei (Whiteleg shrimp) (Litopenaeus vannamei) ORFNames=C7M84_010412 {ECO:0000313|EMBL:ROT71273.1} PE=3
g47521	FE	ME	0	13.9549	6.97744	-5.97729	2.66666	-2.24149	0.0249943	0.862442	Down	ACOX domain-containing protein {ECO:0000259|Pfam:PF01756} OS=Penaeus vannamei (Whiteleg shrimp) (Litopenaeus vannamei) ORFNames=C7M84_023259 {ECO:0000313|EMBL:ROT83567.1} PE=3
g29738	FE	ME	1.20603	49.6248	25.4154	-5.09554	2.27467	-2.24012	0.0250829	0.862442	Down	-
g121143	FE	ME	22.8534	0	11.4267	7.00609	3.13088	2.23774	0.025238	0.862442	Up	-
g136074	FE	ME	0.0801752	23.4921	11.7861	-6.12552	2.74048	-2.2352	0.0254042	0.862442	Down	Putative very long-chain-fatty-acid--CoA ligase bubblegum isoform X2 {ECO:0000313|EMBL:ROT69910.1} OS=Penaeus vannamei (Whiteleg shrimp) (Litopenaeus vannamei) ORFNames=C7M84_011868 {ECO:0000313|EMBL:ROT69910.1} PE=4;Uncharacterized protein {ECO:0000313|EMBL:ROT63342.1} OS=Penaeus vannamei (Whiteleg shrimp) (Litopenaeus vannamei) ORFNames=C7M84_018793 {ECO:0000313|EMBL:ROT63342.1} PE=4
g71387	FE	ME	11.4861	0	5.74307	5.9665	2.67134	2.23352	0.0255146	0.862442	Up	-
g36238	FE	ME	17.8756	0	8.93782	6.64418	2.97501	2.23333	0.0255272	0.862442	Up	Uncharacterized protein {ECO:0000313|EMBL:ROT82497.1} OS=Penaeus vannamei (Whiteleg shrimp) (Litopenaeus vannamei) ORFNames=C7M84_024352 {ECO:0000313|EMBL:ROT82497.1} PE=4
g70441	FE	ME	0	25.0031	12.5015	-6.74256	3.02019	-2.2325	0.0255822	0.862442	Down	NADH dehydrogenase [ubiquinone] 1 alpha subcomplex assembly factor 3 {ECO:0000256|ARBA:ARBA00021776} OS=Scylla olivacea (Orange mud crab) (Cancer olivacea) PE=4
g29155	FE	ME	32.7691	2.83398	17.8015	3.67345	1.64781	2.2293	0.0257941	0.862442	Up	Uncharacterized protein {ECO:0000313|EMBL:MPC32023.1} OS=Portunus trituberculatus (Swimming crab) (Neptunus trituberculatus) ORFNames=E2C01_025326 {ECO:0000313|EMBL:MPC32023.1} PE=4;CCHC-type domain-containing protein {ECO:0000259|PROSITE:PS50158} OS=Portunus trituberculatus (Swimming crab) (Neptunus trituberculatus) ORFNames=E2C01_031824 {ECO:0000313|EMBL:MPC38319.1} PE=4;Reverse transcriptase d…
g125678	FE	ME	12.2207	0	6.11034	6.14309	2.75755	2.22774	0.025898	0.862442	Up	Chitobiosyldiphosphodolichol beta-mannosyltransferase {ECO:0000313|EMBL:MPC20769.1} OS=Portunus trituberculatus (Swimming crab) (Neptunus trituberculatus) ORFNames=E2C01_013725 {ECO:0000313|EMBL:MPC20769.1} PE=4
g112729	FE	ME	7.93145	0	3.96572	5.53975	2.48721	2.22729	0.0259276	0.862442	Up	Carboxypeptidase {ECO:0000256|RuleBase:RU361156} EC=3.4.16.- {ECO:0000256|RuleBase:RU361156} OS=Eriocheir sinensis (Chinese mitten crab) PE=2
g25147	FE	ME	0.643104	32.5621	16.6026	-5.1753	2.3242	-2.2267	0.0259673	0.862442	Down	Uncharacterized protein {ECO:0000313|EMBL:MPC32023.1} OS=Portunus trituberculatus (Swimming crab) (Neptunus trituberculatus) ORFNames=E2C01_025326 {ECO:0000313|EMBL:MPC32023.1} PE=4
g16630	FE	ME	0	38.8144	19.4072	-7.36633	3.30971	-2.22567	0.0260362	0.862442	Down	Uncharacterized protein {ECO:0000313|EMBL:MPC33824.1} OS=Portunus trituberculatus (Swimming crab) (Neptunus trituberculatus) ORFNames=E2C01_027189 {ECO:0000313|EMBL:MPC33824.1} PE=4
g139798	FE	ME	22.4509	0	11.2254	6.9798	3.13648	2.22536	0.026057	0.862442	Up	Protein ELYS {ECO:0000313|EMBL:ROT75811.1} OS=Penaeus vannamei (Whiteleg shrimp) (Litopenaeus vannamei) ORFNames=C7M84_005645 {ECO:0000313|EMBL:ROT75811.1} PE=4;Protein ELYS {ECO:0000313|EMBL:MPC16871.1} OS=Portunus trituberculatus (Swimming crab) (Neptunus trituberculatus) ORFNames=E2C01_009709 {ECO:0000313|EMBL:MPC16871.1} PE=4
novel127	FE	ME	16.3675	0	8.18376	6.51994	2.93908	2.21836	0.0265302	0.862442	Up	-
g64140	FE	ME	12.521	0	6.26048	6.18636	2.78988	2.21743	0.0265936	0.862442	Up	-
g59370	FE	ME	12.3043	0	6.15213	6.15096	2.77541	2.21623	0.0266757	0.862442	Up	Protein Wnt {ECO:0000256|RuleBase:RU003500} OS=Penaeus vannamei (Whiteleg shrimp) (Litopenaeus vannamei) PE=2
g138597	FE	ME	0	35.8733	17.9366	-7.25295	3.27351	-2.21565	0.0267157	0.862442	Down	-
g81580	FE	ME	0	35.8733	17.9366	-7.25295	3.27351	-2.21565	0.0267157	0.862442	Down	-
g62156	FE	ME	3.91849	98.5874	51.2529	-4.79285	2.1644	-2.2144	0.0268012	0.862442	Down	Mitochondrial import inner membrane translocase subunit {ECO:0000256|RuleBase:RU367043} OS=Scylla olivacea (Orange mud crab) (Cancer olivacea) PE=3
g25402	FE	ME	38.426	3.01807	20.722	3.41251	1.54402	2.21014	0.0270953	0.862442	Up	Uncharacterized protein {ECO:0000313|EMBL:JAI64449.1} OS=Scylla olivacea (Orange mud crab) (Cancer olivacea) PE=4
novel248	FE	ME	10.2846	0.132261	5.20841	4.97973	2.25479	2.20851	0.0272086	0.862442	Up	-
g41566	FE	ME	17.868	0.132261	9.00015	5.67913	2.5721	2.20797	0.0272462	0.862442	Up	-
g68902	FE	ME	231.432	25.1836	128.308	3.17137	1.43672	2.20737	0.0272881	0.862442	Up	-
g106456	FE	ME	297.845	29.7471	163.796	3.31022	1.50091	2.20547	0.0274212	0.862442	Up	-
g119300	FE	ME	1.12586	21.2067	11.1663	-4.02556	1.82976	-2.20004	0.0278039	0.862442	Down	Reverse transcriptase {ECO:0000313|EMBL:ABB73282.1} Fragment OS=Penaeus monodon (Giant tiger prawn) PE=4;Reverse transcriptase domain-containing protein {ECO:0000259|PROSITE:PS50878} OS=Paramormyrops kingsleyae PE=4;Reverse transcriptase domain-containing protein {ECO:0000259|Pfam:PF00078} OS=Portunus trituberculatus (Swimming crab) (Neptunus trituberculatus) ORFNames=E2C01_060865 {ECO:0000313|EM…
novel638	FE	ME	1.35538	32.9935	17.1744	-5.86535	2.67324	-2.1941	0.0282282	0.862442	Down	-
g43840	FE	ME	6.4951	40.049	23.272	-2.57247	1.17293	-2.1932	0.0282927	0.862442	Down	-
g9189	FE	ME	0	23.0696	11.5348	-6.62475	3.02208	-2.19212	0.028371	0.862442	Down	SHSP domain-containing protein {ECO:0000259|PROSITE:PS01031} OS=Scylla olivacea (Orange mud crab) (Cancer olivacea) PE=3
g24252	FE	ME	52.2687	2.33004	27.2994	4.27911	1.9522	2.19195	0.0283833	0.862442	Up	Frizzled-7 {ECO:0000313|EMBL:ROT61710.1} OS=Penaeus vannamei (Whiteleg shrimp) (Litopenaeus vannamei) ORFNames=C7M84_020488 {ECO:0000313|EMBL:ROT61710.1} PE=3
g14448	FE	ME	0	12.97	6.48499	-5.87291	2.68051	-2.19097	0.028454	0.862442	Down	-
g62188	FE	ME	54.668	5.48364	30.0758	3.4221	1.56275	2.1898	0.0285389	0.862442	Up	Uncharacterized protein {ECO:0000313|EMBL:ELU12774.1, ECO:0000313|EnsemblMetazoa:CapteP192602} OS=Capitella teleta (Polychaete worm) ORFNames=CAPTEDRAFT_192602 {ECO:0000313|EMBL:ELU12774.1} PE=4;Uncharacterized protein {ECO:0000313|EMBL:KAB0797138.1} OS=Photinus pyralis (Common eastern firefly) (Lampyris pyralis) ORFNames=PPYR_08132 {ECO:0000313|EMBL:KAB0797138.1} PE=4;Uncharacterized protein {EC…
g21728	FE	ME	22.3563	0.873763	11.615	4.18341	1.91044	2.18976	0.0285418	0.862442	Up	Reverse transcriptase {ECO:0000313|EMBL:BAC82590.1} OS=Ciona intestinalis (Transparent sea squirt) (Ascidia intestinalis) Name=rt {ECO:0000313|EMBL:BAC82590.1} PE=4
g5089	FE	ME	10.7874	0.264522	5.52594	4.37609	1.99865	2.18952	0.0285593	0.862442	Up	-
g144970	FE	ME	14.4877	0	7.24386	6.37794	2.91363	2.189	0.0285969	0.862442	Up	BRCA1-A complex subunit Abraxa {ECO:0000313|EMBL:ROT78012.1} OS=Penaeus vannamei (Whiteleg shrimp) (Litopenaeus vannamei) ORFNames=C7M84_003293 {ECO:0000313|EMBL:ROT78012.1} PE=4
g83899	FE	ME	19.4177	0.609241	10.0135	4.39797	2.00936	2.18874	0.0286158	0.862442	Up	Retrovirus-related Pol polyprotein from type-1 retrotransposable element R2 {ECO:0000313|EMBL:MBY73715.1} OS=Sipha flava (yellow sugarcane aphid) ORFNames=g.111898 {ECO:0000313|EMBL:MBY73715.1} PE=4;Reverse transcriptase {ECO:0000313|EMBL:BAC01114.1} OS=Bombyx mori (Silk moth) PE=4
g25038	FE	ME	1.35538	13.132	7.2437	-4.68832	2.14206	-2.1887	0.0286187	0.862442	Down	-
g26063	FE	ME	0	13.0619	6.53094	-5.7845	2.64516	-2.18683	0.0287551	0.862442	Down	Uncharacterized protein {ECO:0000313|EMBL:MPD04728.1} OS=Portunus trituberculatus (Swimming crab) (Neptunus trituberculatus) ORFNames=E2C01_100433 {ECO:0000313|EMBL:MPD04728.1} PE=4
g128495	FE	ME	25.5155	121.172	73.3439	-2.18894	1.00116	-2.1864	0.028786	0.862442	Down	-
g102341	FE	ME	1.12245	59.3741	30.2483	-5.33312	2.44006	-2.18565	0.0288412	0.862442	Down	-
g7934	FE	ME	0.0801752	27.9787	14.0294	-6.33222	2.89793	-2.18508	0.0288829	0.862442	Down	-
g69161	FE	ME	11.2433	0	5.62163	6.03175	2.7606	2.18494	0.028893	0.862442	Up	Echinoderm microtubule-associated protein-like 1 {ECO:0000313|EMBL:ROT74169.1} OS=Penaeus vannamei (Whiteleg shrimp) (Litopenaeus vannamei) ORFNames=C7M84_007343 {ECO:0000313|EMBL:ROT74169.1} PE=3
g32733	FE	ME	0.240526	52.3802	26.3104	-6.6439	3.04152	-2.1844	0.0289328	0.862442	Down	-
g116505	FE	ME	17.068	0.264522	8.66626	5.01945	2.29863	2.18367	0.0289862	0.862442	Up	-
g84031	FE	ME	1.85084	21.2381	11.5445	-3.36387	1.54235	-2.18101	0.0291826	0.862442	Down	-
g116917	FE	ME	12.7078	0.158993	6.43338	5.13961	2.35659	2.18096	0.0291867	0.862442	Up	RNA-directed DNA polymerase from mobile element jockey {ECO:0000313|EMBL:MPC40469.1} OS=Portunus trituberculatus (Swimming crab) (Neptunus trituberculatus) ORFNames=E2C01_034027 {ECO:0000313|EMBL:MPC40469.1} PE=4;Uncharacterized protein {ECO:0000313|EMBL:MPC57368.1} OS=Portunus trituberculatus (Swimming crab) (Neptunus trituberculatus) ORFNames=E2C01_051347 {ECO:0000313|EMBL:MPC57368.1} PE=4
g91993	FE	ME	15.8781	0	7.93905	6.52206	2.99053	2.18091	0.0291904	0.862442	Up	BTB domain-containing protein {ECO:0000259|PROSITE:PS50097} OS=Scylla olivacea (Orange mud crab) (Cancer olivacea) PE=4
g79427	FE	ME	5.84781	0	2.9239	5.00646	2.29659	2.17995	0.0292612	0.862442	Up	Uncharacterized protein {ECO:0000313|EMBL:MPC46686.1} OS=Portunus trituberculatus (Swimming crab) (Neptunus trituberculatus) ORFNames=E2C01_040412 {ECO:0000313|EMBL:MPC46686.1} PE=4;DUF4801 domain-containing protein {ECO:0000259|Pfam:PF16059} OS=Penaeus vannamei (Whiteleg shrimp) (Litopenaeus vannamei) ORFNames=C7M84_003214 {ECO:0000313|EMBL:ROT78076.1} PE=4;Uncharacterized protein {ECO:0000313|E…
g10818	FE	ME	1.12416	13.7954	7.45979	-3.14235	1.44271	-2.17809	0.0293995	0.862442	Down	Reverse transcriptase domain-containing protein {ECO:0000259|Pfam:PF00078} OS=Scylla olivacea (Orange mud crab) (Cancer olivacea) PE=4;Non-canonical poly(A) RNA polymerase PAPD7 {ECO:0000313|EMBL:MPC54610.1} OS=Portunus trituberculatus (Swimming crab) (Neptunus trituberculatus) ORFNames=E2C01_048533 {ECO:0000313|EMBL:MPC54610.1} PE=4;Putative lysosomal alpha-glucosidase-like {ECO:0000313|EMBL:ROT…
g59630	FE	ME	19.1495	0	9.57477	6.75745	3.10261	2.17799	0.0294069	0.862442	Up	Uncharacterized protein {ECO:0000313|EMBL:JAI58791.1} OS=Scylla olivacea (Orange mud crab) (Cancer olivacea) PE=3
g25572	FE	ME	15.7177	0	7.85887	6.50766	2.99009	2.17641	0.0295245	0.862442	Up	Uncharacterized protein {ECO:0000313|EMBL:MPC28436.1} OS=Portunus trituberculatus (Swimming crab) (Neptunus trituberculatus) ORFNames=E2C01_021642 {ECO:0000313|EMBL:MPC28436.1} PE=4
g135580	FE	ME	0	6.61913	3.30956	-4.87781	2.24176	-2.17589	0.0295639	0.862442	Down	Uncharacterized protein {ECO:0000313|EMBL:JAI57063.1} OS=Scylla olivacea (Orange mud crab) (Cancer olivacea) PE=4;CCHC-type domain-containing protein {ECO:0000259|PROSITE:PS50158} OS=Portunus trituberculatus (Swimming crab) (Neptunus trituberculatus) ORFNames=E2C01_014902 {ECO:0000313|EMBL:MPC21898.1} PE=4
g85184	FE	ME	0.240526	20.7454	10.493	-5.24557	2.41529	-2.17182	0.0298695	0.862442	Down	Reverse transcriptase domain-containing protein {ECO:0000259|PROSITE:PS50878} OS=Pelodiscus sinensis (Chinese softshell turtle) (Trionyx sinensis) PE=4;Reverse transcriptase domain-containing protein {ECO:0000259|PROSITE:PS50878} Fragment OS=Pectinophora gossypiella (Cotton pink bollworm) (Depressaria gossypiella) ORFNames=g.18428 {ECO:0000313|EMBL:JAT86264.1} PE=4
g56143	FE	ME	0	9.82644	4.91322	-5.38113	2.48012	-2.1697	0.0300293	0.862442	Down	Reverse transcriptase domain-containing protein {ECO:0000259|Pfam:PF00078} OS=Scylla olivacea (Orange mud crab) (Cancer olivacea) PE=4
g46380	FE	ME	39.8088	4.7642	22.2865	2.88595	1.33513	2.16154	0.0306535	0.862442	Up	-
g82275	FE	ME	1.35538	12.3926	6.874	-4.55354	2.10733	-2.16081	0.03071	0.862442	Down	Reverse transcriptase domain-containing protein {ECO:0000259|PROSITE:PS50878} OS=Scylla olivacea (Orange mud crab) (Cancer olivacea) PE=4
g68286	FE	ME	82.8046	6.64539	44.725	3.50505	1.62225	2.16061	0.0307258	0.862442	Up	(salmon louse) hypothetical protein {ECO:0000313|EMBL:CAB4059275.1} OS=Lepeophtheirus salmonis (Salmon louse) ORFNames=LSAL_5558 {ECO:0000313|EMBL:CAB4059275.1} PE=4
g72617	FE	ME	0	17.3543	8.67717	-6.26464	2.90167	-2.15897	0.0308522	0.862442	Down	-
g48164	FE	ME	0	12.1272	6.06358	-5.7782	2.67685	-2.15858	0.0308828	0.862442	Down	-
g123654	FE	ME	18.492	0	9.24601	6.70331	3.10696	2.15751	0.0309658	0.862442	Up	RING-CH-type domain-containing protein {ECO:0000259|PROSITE:PS51292} OS=Scylla olivacea (Orange mud crab) (Cancer olivacea) PE=4
g77444	FE	ME	0	10.5696	5.28479	-5.47495	2.53833	-2.15691	0.0310127	0.862442	Down	-
g131324	FE	ME	14.6113	0	7.30563	6.35405	2.94656	2.15643	0.03105	0.862442	Up	Uncharacterized protein {ECO:0000313|EMBL:MPC14618.1} OS=Portunus trituberculatus (Swimming crab) (Neptunus trituberculatus) ORFNames=E2C01_007386 {ECO:0000313|EMBL:MPC14618.1} PE=4
g44889	FE	ME	20.9882	0.132261	10.5602	5.91542	2.74651	2.1538	0.0312559	0.862442	Up	Uncharacterized protein {ECO:0000313|EMBL:MPC12197.1} OS=Portunus trituberculatus (Swimming crab) (Neptunus trituberculatus) ORFNames=E2C01_004874 {ECO:0000313|EMBL:MPC12197.1} PE=4
g106972	FE	ME	8.57468	0	4.28734	5.57668	2.58972	2.15339	0.0312883	0.862442	Up	-
g37679	FE	ME	12.0027	59.383	35.6929	-2.30252	1.06981	-2.15228	0.0313756	0.862442	Down	-
g106356	FE	ME	13.8399	0	6.91995	6.30117	2.93217	2.14898	0.0316359	0.862442	Up	Uncharacterized protein {ECO:0000313|EMBL:JAI63911.1} OS=Scylla olivacea (Orange mud crab) (Cancer olivacea) PE=4
g128868	FE	ME	12.5943	0	6.29716	6.19507	2.88288	2.14892	0.0316408	0.862442	Up	Tryptase-2 {ECO:0000313|EMBL:MPC18133.1} OS=Portunus trituberculatus (Swimming crab) (Neptunus trituberculatus) ORFNames=E2C01_011008 {ECO:0000313|EMBL:MPC18133.1} PE=4
g55152	FE	ME	45.6255	1.98532	23.8054	4.28763	1.99533	2.14883	0.0316483	0.862442	Up	Reverse transcriptase domain-containing protein {ECO:0000259|Pfam:PF00078} OS=Scylla olivacea (Orange mud crab) (Cancer olivacea) PE=4
g71558	FE	ME	63.9534	286.042	174.998	-2.16268	1.00656	-2.14859	0.0316669	0.862442	Down	40S ribosomal protein S13 {ECO:0000256|ARBA:ARBA00022221} OS=Scylla olivacea (Orange mud crab) (Cancer olivacea) PE=3
g91208	FE	ME	16.5127	0	8.25633	6.52479	3.03805	2.14769	0.0317386	0.862442	Up	Spectrin beta chain {ECO:0000256|PIRNR:PIRNR002297} OS=Scylla olivacea (Orange mud crab) (Cancer olivacea) PE=3
g70518	FE	ME	11.1563	0	5.57814	6.02316	2.80707	2.14571	0.0318961	0.862442	Up	Pyruvate kinase {ECO:0000256|ARBA:ARBA00012142, ECO:0000256|RuleBase:RU000504} EC=2.7.1.40 {ECO:0000256|ARBA:ARBA00012142, ECO:0000256|RuleBase:RU000504} OS=Scylla olivacea (Orange mud crab) (Cancer olivacea) PE=3
g62226	FE	ME	1.36298	52.9077	27.1353	-4.93589	2.30052	-2.14556	0.0319082	0.862442	Down	-
g22774	FE	ME	0	15.1861	7.59305	-6.08076	2.8374	-2.14307	0.0321073	0.862442	Down	RRM domain-containing protein {ECO:0000259|PROSITE:PS50102} OS=Scylla olivacea (Orange mud crab) (Cancer olivacea) PE=4
g14140	FE	ME	0	9.76363	4.88181	-5.46849	2.5529	-2.14207	0.0321878	0.862442	Down	C2H2-type domain-containing protein {ECO:0000259|PROSITE:PS00028} OS=Scylla olivacea (Orange mud crab) (Cancer olivacea) PE=4
g18912	FE	ME	17.3904	0	8.69521	6.6461	3.10329	2.14163	0.0322232	0.862442	Up	Uncharacterized protein {ECO:0000313|EMBL:MPC81566.1} OS=Portunus trituberculatus (Swimming crab) (Neptunus trituberculatus) ORFNames=E2C01_076191 {ECO:0000313|EMBL:MPC81566.1} PE=4
g28677	FE	ME	13.5116	0	6.7558	6.25807	2.92306	2.14093	0.0322796	0.862442	Up	RING finger protein 11 {ECO:0000313|EMBL:MPC15895.1} OS=Portunus trituberculatus (Swimming crab) (Neptunus trituberculatus) ORFNames=E2C01_008700 {ECO:0000313|EMBL:MPC15895.1} PE=4
g17303	FE	ME	58.4895	8.55191	33.5207	2.60526	1.21738	2.14005	0.0323505	0.862442	Up	Endo/exonuclease/phosphatase domain-containing protein {ECO:0000259|Pfam:PF14529} OS=Portunus trituberculatus (Swimming crab) (Neptunus trituberculatus) ORFNames=E2C01_049978 {ECO:0000313|EMBL:MPC56030.1} PE=4;Uncharacterized protein {ECO:0000313|EMBL:MPC98228.1} OS=Portunus trituberculatus (Swimming crab) (Neptunus trituberculatus) ORFNames=E2C01_093587 {ECO:0000313|EMBL:MPC98228.1} PE=4
g106454	FE	ME	43.1336	3.83837	23.486	3.26213	1.52583	2.13794	0.032522	0.862442	Up	RNA-directed DNA polymerase from mobile element jockey {ECO:0000313|EMBL:MPC40469.1} OS=Portunus trituberculatus (Swimming crab) (Neptunus trituberculatus) ORFNames=E2C01_034027 {ECO:0000313|EMBL:MPC40469.1} PE=4
g27364	FE	ME	0	11.7796	5.88982	-5.73674	2.68446	-2.13702	0.0325967	0.862442	Down	Reverse transcriptase domain-containing protein {ECO:0000259|Pfam:PF00078} OS=Scylla olivacea (Orange mud crab) (Cancer olivacea) PE=4
g39187	FE	ME	11.2332	0.529045	5.88111	3.78821	1.77286	2.13678	0.0326158	0.862442	Up	RPII140-upstream gene protein {ECO:0000313|EMBL:MPC23252.1} OS=Portunus trituberculatus (Swimming crab) (Neptunus trituberculatus) ORFNames=E2C01_016292 {ECO:0000313|EMBL:MPC23252.1} PE=4
g54630	FE	ME	61.0624	343.002	202.032	-2.48567	1.16372	-2.13598	0.0326809	0.862442	Down	Ribosomal_L26e domain-containing protein {ECO:0000259|SMART:SM00739} OS=Scylla olivacea (Orange mud crab) (Cancer olivacea) PE=3;Uncharacterized protein {ECO:0000313|EMBL:ROT77825.1} OS=Penaeus vannamei (Whiteleg shrimp) (Litopenaeus vannamei) ORFNames=C7M84_003484 {ECO:0000313|EMBL:ROT77825.1} PE=4
g11353	FE	ME	42.6742	0.873763	21.774	5.16658	2.42067	2.13436	0.032813	0.862442	Up	-
g144805	FE	ME	153.931	15.0685	84.4997	3.33717	1.56587	2.1312	0.0330728	0.862442	Up	-
g89930	FE	ME	14.6838	0	7.34192	6.35569	2.98669	2.12801	0.0333365	0.862442	Up	-
g33399	FE	ME	5.44012	0	2.72006	4.91528	2.31294	2.12512	0.0335765	0.862442	Up	-
g90354	FE	ME	13.2635	0	6.63174	6.2223	2.92871	2.12458	0.0336214	0.862442	Up	Uncharacterized protein {ECO:0000313|EMBL:ROT66454.1} OS=Penaeus vannamei (Whiteleg shrimp) (Litopenaeus vannamei) ORFNames=C7M84_015513 {ECO:0000313|EMBL:ROT66454.1} PE=4
g61695	FE	ME	0	18.6926	9.3463	-6.33131	2.98259	-2.12275	0.0337746	0.862442	Down	-
g126741	FE	ME	10.6752	0	5.33761	5.9607	2.80832	2.12252	0.0337943	0.862442	Up	-
g53168	FE	ME	36.8502	0.317986	18.5841	6.00845	2.83137	2.12209	0.0338298	0.862442	Up	-
g106186	FE	ME	10.8255	1.53671	6.18109	4.55085	2.14499	2.12161	0.0338701	0.862442	Up	Uncharacterized protein {ECO:0000313|EMBL:JAI60692.1} OS=Scylla olivacea (Orange mud crab) (Cancer olivacea) PE=4
g134850	FE	ME	15.1625	2.30494	8.73374	3.24331	1.53101	2.11842	0.0341396	0.862442	Up	Reverse transcriptase domain-containing protein {ECO:0000259|PROSITE:PS50878} OS=Scylla olivacea (Orange mud crab) (Cancer olivacea) PE=4;Low-density lipoprotein receptor-related protein 1 {ECO:0000313|EMBL:MPC27926.1} OS=Portunus trituberculatus (Swimming crab) (Neptunus trituberculatus) ORFNames=E2C01_021114 {ECO:0000313|EMBL:MPC27926.1} PE=4;Reverse transcriptase domain-containing protein {ECO…
g103834	FE	ME	17.1465	0	8.57323	6.57906	3.10712	2.11741	0.0342248	0.862442	Up	Pre-mRNA-splicing factor SYF2 {ECO:0000256|RuleBase:RU367148} OS=Scylla olivacea (Orange mud crab) (Cancer olivacea) PE=3
g99927	FE	ME	13.1031	0	6.55157	6.20398	2.93085	2.11679	0.0342779	0.862442	Up	Diphosphomevalonate decarboxylase {ECO:0000256|ARBA:ARBA00019335, ECO:0000256|PIRNR:PIRNR015950} EC=4.1.1.33 {ECO:0000256|ARBA:ARBA00012296, ECO:0000256|PIRNR:PIRNR015950} OS=Penaeus vannamei (Whiteleg shrimp) (Litopenaeus vannamei) ORFNames=C7M84_022798 {ECO:0000313|EMBL:ROT84009.1} PE=3
g93930	FE	ME	5.91357	0	2.95679	4.9796	2.35557	2.11397	0.034518	0.862442	Up	-
g106558	FE	ME	24.4632	2.14595	13.3046	3.97206	1.88038	2.11236	0.0346553	0.862442	Up	Endonuclease {ECO:0000256|ARBA:ARBA00016944} Fragment OS=Ixodes ricinus (Common tick) (Acarus ricinus) PE=4;Uncharacterized protein {ECO:0000313|EMBL:MPC19399.1} OS=Portunus trituberculatus (Swimming crab) (Neptunus trituberculatus) ORFNames=E2C01_012312 {ECO:0000313|EMBL:MPC19399.1} PE=4
g52505	FE	ME	0	20.2103	10.1051	-6.42799	3.04528	-2.1108	0.0347891	0.862442	Down	Reverse transcriptase domain-containing protein {ECO:0000259|PROSITE:PS50878} Fragment OS=Paramuricea clavata (Red gorgonian) (Violescent sea-whip) {ECO:0000313|EMBL:CAB4016944.1} PE=4
g91508	FE	ME	5.06296	40.2337	22.6483	-2.79311	1.32335	-2.11064	0.034803	0.862442	Down	Heme oxygenase {ECO:0000256|PIRNR:PIRNR000343} EC=1.14.14.18 {ECO:0000256|PIRNR:PIRNR000343} OS=Scylla olivacea (Orange mud crab) (Cancer olivacea) PE=3
novel623	FE	ME	16.1878	0	8.09389	6.54371	3.10112	2.11011	0.0348488	0.862442	Up	-
g99105	FE	ME	0.400876	17.4611	8.93101	-4.57667	2.17	-2.10906	0.0349393	0.862442	Down	Cytochrome P450 9e2 {ECO:0000313|EMBL:MPC16762.1} OS=Portunus trituberculatus (Swimming crab) (Neptunus trituberculatus) ORFNames=E2C01_009598 {ECO:0000313|EMBL:MPC16762.1} PE=3
g131382	FE	ME	23.1371	250.063	136.6	-3.44102	1.63175	-2.10879	0.0349624	0.862442	Down	-
g52693	FE	ME	14.0155	0	7.00773	6.33285	3.00383	2.10826	0.0350084	0.862442	Up	-
g78140	FE	ME	37.8277	2.11618	19.972	3.91838	1.85902	2.10777	0.0350508	0.862442	Up	-
g84893	FE	ME	10.3545	0	5.17726	5.9175	2.80952	2.10623	0.0351844	0.862442	Up	Uncharacterized protein {ECO:0000313|EMBL:JAI60361.1} OS=Scylla olivacea (Orange mud crab) (Cancer olivacea) PE=3
g145124	FE	ME	0	12.1848	6.09241	-5.77718	2.74454	-2.10497	0.0352941	0.862442	Down	-
g39081	FE	ME	10.2129	0	5.10645	5.88613	2.7965	2.10482	0.0353071	0.862442	Up	-
g2021	FE	ME	8.76123	81.8906	45.3259	-3.12288	1.48398	-2.10439	0.0353442	0.862442	Down	-
g106882	FE	ME	18.68	0	9.34001	6.70881	3.19169	2.10196	0.0355565	0.862442	Up	AAA_28 domain-containing protein {ECO:0000259|Pfam:PF13521} OS=Scylla olivacea (Orange mud crab) (Cancer olivacea) PE=4;TRPL translocation defect protein 14 {ECO:0000313|EMBL:MPC12929.1} OS=Portunus trituberculatus (Swimming crab) (Neptunus trituberculatus) ORFNames=E2C01_005644 {ECO:0000313|EMBL:MPC12929.1} PE=4
g26473	FE	ME	18.68	0	9.34001	6.70881	3.19169	2.10196	0.0355565	0.862442	Up	CCHC-type domain-containing protein {ECO:0000259|PROSITE:PS50158} OS=Portunus trituberculatus (Swimming crab) (Neptunus trituberculatus) ORFNames=E2C01_046364 {ECO:0000313|EMBL:MPC52494.1} PE=4;Reverse transcriptase domain-containing protein {ECO:0000259|Pfam:PF00078} OS=Scylla olivacea (Orange mud crab) (Cancer olivacea) PE=4
g90128	FE	ME	1.43555	11.8683	6.6519	-4.05474	1.92958	-2.10136	0.0356095	0.862442	Down	-
g16303	FE	ME	0.0801752	8.07564	4.07791	-4.52866	2.15636	-2.10013	0.035717	0.862442	Down	RNA-directed DNA polymerase from mobile element jockey-like {ECO:0000313|EMBL:LAB67976.1} Fragment OS=Hirondellea gigas PE=2
g145856	FE	ME	0	10.9607	5.48037	-5.63492	2.68679	-2.09727	0.0359697	0.862442	Down	-
g3451	FE	ME	20.5451	94.0562	57.3007	-2.24699	1.07194	-2.0962	0.0360647	0.862442	Down	Protein unc-45 homolog B {ECO:0000256|ARBA:ARBA00020768} OS=Scylla olivacea (Orange mud crab) (Cancer olivacea) PE=4;Protein unc-45 A {ECO:0000313|EMBL:MPC49584.1} OS=Portunus trituberculatus (Swimming crab) (Neptunus trituberculatus) ORFNames=E2C01_043391 {ECO:0000313|EMBL:MPC49584.1} PE=4
g55153	FE	ME	9.35272	0.291254	4.82198	4.04942	1.93543	2.09226	0.0364154	0.862442	Up	-
g90042	FE	ME	0.240526	8.2107	4.22561	-3.83288	1.83545	-2.08825	0.0367749	0.862442	Down	Uncharacterized protein {ECO:0000313|EMBL:MPC31429.1} OS=Portunus trituberculatus (Swimming crab) (Neptunus trituberculatus) ORFNames=E2C01_024718 {ECO:0000313|EMBL:MPC31429.1} PE=4
g52764	FE	ME	16.6925	0.768234	8.73039	3.89908	1.86886	2.08634	0.0369477	0.862442	Up	Carnitine O-acetyltransferase {ECO:0000313|EMBL:AXY87736.1} OS=Eriocheir sinensis (Chinese mitten crab) PE=2
g130488	FE	ME	17.9005	96.6879	57.2942	-2.40091	1.15098	-2.08598	0.0369808	0.862442	Down	-
g122775	FE	ME	9.55788	0	4.77894	5.80129	2.78182	2.08543	0.0370302	0.862442	Up	-
g128044	FE	ME	0	11.7078	5.85392	-5.72088	2.74442	-2.08455	0.0371104	0.862442	Down	Mitochondrial inner membrane protease ATP23 {ECO:0000256|RuleBase:RU364057} EC=3.4.24.- {ECO:0000256|RuleBase:RU364057} OS=Scylla olivacea (Orange mud crab) (Cancer olivacea) PE=3
g59641	FE	ME	0	9.14165	4.57082	-5.36853	2.57583	-2.08419	0.0371428	0.862442	Down	KN motif and ankyrin repeat domain-containing protein 1 {ECO:0000313|EMBL:MPC43068.1} OS=Portunus trituberculatus (Swimming crab) (Neptunus trituberculatus) ORFNames=E2C01_036704 {ECO:0000313|EMBL:MPC43068.1} PE=4
g32046	FE	ME	0	11.3127	5.65636	-5.56487	2.67183	-2.0828	0.0372697	0.862442	Down	Uncharacterized protein {ECO:0000313|EMBL:JAI57063.1} OS=Scylla olivacea (Orange mud crab) (Cancer olivacea) PE=4;Uncharacterized protein {ECO:0000313|EMBL:MPD01726.1} OS=Portunus trituberculatus (Swimming crab) (Neptunus trituberculatus) ORFNames=E2C01_097266 {ECO:0000313|EMBL:MPD01726.1} PE=4
g26284	FE	ME	17.4254	0.925828	9.17561	3.80477	1.82723	2.08227	0.0373181	0.862442	Up	-
g19141	FE	ME	12.7748	0	6.38742	6.15721	2.95998	2.08015	0.0375118	0.862442	Up	RNA-directed DNA polymerase from mobile element jockey-like {ECO:0000313|EMBL:LAB67976.1} Fragment OS=Hirondellea gigas PE=2
g19420	FE	ME	9.48451	0	4.74226	5.78509	2.78205	2.07943	0.0375775	0.862442	Up	Uncharacterized protein {ECO:0000313|EMBL:JAI63545.1} OS=Scylla olivacea (Orange mud crab) (Cancer olivacea) PE=4
g32122	FE	ME	43.6087	5.03176	24.3202	3.0609	1.47277	2.07832	0.0376796	0.862442	Up	Gag-pol polyprotein {ECO:0000313|EMBL:PIK49798.1} OS=Stichopus japonicus (Sea cucumber) ORFNames=BSL78_13300 {ECO:0000313|EMBL:PIK49798.1} PE=4;Retrovirus-related Pol polyprotein from type-1 retrotransposable element R2 {ECO:0000313|EMBL:MPC74641.1} OS=Portunus trituberculatus (Swimming crab) (Neptunus trituberculatus) ORFNames=E2C01_069009 {ECO:0000313|EMBL:MPC74641.1} PE=4;Reverse transcriptase…
g144351	FE	ME	0	10.6976	5.34881	-5.59962	2.69514	-2.07767	0.0377396	0.862442	Down	FHA domain-containing protein {ECO:0000259|PROSITE:PS50006} OS=Scylla olivacea (Orange mud crab) (Cancer olivacea) PE=4
novel472	FE	ME	4.06614	93.7803	48.9232	-4.7495	2.28644	-2.07725	0.0377789	0.862442	Down	-
g79999	FE	ME	2412.14	398.296	1405.22	2.59696	1.25041	2.0769	0.0378112	0.862442	Up	Reverse transcriptase domain-containing protein {ECO:0000259|Pfam:PF00078} OS=Scylla olivacea (Orange mud crab) (Cancer olivacea) PE=4
g140642	FE	ME	0	21.7727	10.8863	-6.56571	3.165	-2.07448	0.0380351	0.862442	Down	-
g72779	FE	ME	0	21.5671	10.7836	-6.51521	3.14243	-2.07331	0.0381439	0.862442	Down	-
g130717	FE	ME	12.5107	0	6.25537	6.18446	2.98456	2.07215	0.038251	0.862442	Up	-
g759	FE	ME	0.240526	13.0249	6.63269	-4.66495	2.25148	-2.07195	0.0382704	0.862442	Down	CCR4-NOT transcription complex subunit 3 {ECO:0000313|EMBL:KAB7493796.1} OS=Armadillidium nasatum ORFNames=Anas_02293 {ECO:0000313|EMBL:KAB7493796.1} PE=3
g44924	FE	ME	4.06614	130.967	67.5164	-5.19247	2.50667	-2.07146	0.0383154	0.862442	Down	-
g52181	FE	ME	19.562	1.40281	10.4824	3.51613	1.69748	2.07139	0.0383228	0.862442	Up	-
g87504	FE	ME	2.63818	20.7569	11.6976	-3.05558	1.47529	-2.07118	0.038342	0.862442	Down	Pancreatic triacylglycerol lipase {ECO:0000313|EMBL:AWF73662.1} OS=Eriocheir sinensis (Chinese mitten crab) PE=2
g109161	FE	ME	0	20.5074	10.2537	-6.44351	3.11309	-2.06981	0.0384702	0.862442	Down	-
g66428	FE	ME	0	8.57328	4.28664	-5.28116	2.55214	-2.06931	0.038517	0.862442	Down	Class 4 HDAC protein {ECO:0000313|EMBL:ROT66422.1} OS=Penaeus vannamei (Whiteleg shrimp) (Litopenaeus vannamei) ORFNames=C7M84_015557 {ECO:0000313|EMBL:ROT66422.1} PE=4
g755	FE	ME	0	22.2058	11.1029	-6.59195	3.18582	-2.06916	0.0385314	0.862442	Down	ETF_alpha domain-containing protein {ECO:0000259|Pfam:PF00766} Fragment OS=Ornithodoros moubata (Soft tick) (Argasid tick) PE=4;Electron transfer flavoprotein alpha subunit {ECO:0000313|EMBL:ACR78688.1} Fragment OS=Rimicaris exoculata (Deep-sea hydrothermal vent shrimp) PE=2
g69080	FE	ME	0	10.5654	5.28268	-5.5818	2.69796	-2.0689	0.0385557	0.862442	Down	NEDD8-activating enzyme E1 catalytic subunit {ECO:0000256|ARBA:ARBA00015203, ECO:0000256|RuleBase:RU368009} EC=6.2.1.64 {ECO:0000256|ARBA:ARBA00023624, ECO:0000256|RuleBase:RU368009} OS=Penaeus vannamei (Whiteleg shrimp) (Litopenaeus vannamei) ORFNames=C7M84_021778 {ECO:0000313|EMBL:ROT60683.1} PE=3
g118596	FE	ME	5.312	47.3938	26.3529	-3.10085	1.49959	-2.0678	0.0386585	0.862442	Down	Histone H2B {ECO:0000256|RuleBase:RU000451} OS=Scylla olivacea (Orange mud crab) (Cancer olivacea) PE=3
novel717	FE	ME	12.8128	0	6.40642	6.20351	3.00432	2.06486	0.0389358	0.862442	Up	-
g88191	FE	ME	40.2184	0.927227	20.5728	5.02165	2.43241	2.06448	0.0389723	0.862442	Up	-
g97971	FE	ME	0.16035	17.195	8.67768	-5.24112	2.53935	-2.06396	0.0390212	0.862442	Down	-
g121894	FE	ME	0.0801752	14.1497	7.11494	-5.38331	2.60844	-2.06381	0.039036	0.862442	Down	Uncharacterized protein {ECO:0000313|EMBL:MPC56406.1} OS=Portunus trituberculatus (Swimming crab) (Neptunus trituberculatus) ORFNames=E2C01_050366 {ECO:0000313|EMBL:MPC56406.1} PE=4;Organic cation transporter protein {ECO:0000313|EMBL:MPC09539.1} OS=Portunus trituberculatus (Swimming crab) (Neptunus trituberculatus) ORFNames=E2C01_002154 {ECO:0000313|EMBL:MPC09539.1} PE=4;Putative organic cation …
g120755	FE	ME	3.52351	19.5987	11.5611	-2.40361	1.16488	-2.06339	0.0390752	0.862442	Down	Histone H3 {ECO:0000256|RuleBase:RU004471} OS=Eumeta variegata (Bagworm moth) (Eumeta japonica) ORFNames=EVAR_66802_1 {ECO:0000313|EMBL:GBP92406.1} PE=3;uncharacterized protein LOC115630340 {ECO:0000313|RefSeq:XP_030382733.1} OS=Drosophila lebanonensis (Fruit fly) (Scaptodrosophila lebanonensis) Name=LOC115630340 {ECO:0000313|RefSeq:XP_030382733.1} PE=3;Histone H2A {ECO:0000256|RuleBase:RU003767}…
g27535	FE	ME	0	10.4303	5.21515	-5.5642	2.69681	-2.06325	0.0390888	0.862442	Down	-
g9577	FE	ME	14.2771	0.264522	7.27079	4.75138	2.30458	2.06172	0.0392347	0.862442	Up	N-sulfoglucosamine sulfohydrolase {ECO:0000313|EMBL:MPC74222.1} OS=Portunus trituberculatus (Swimming crab) (Neptunus trituberculatus) ORFNames=E2C01_068575 {ECO:0000313|EMBL:MPC74222.1} PE=3
g75321	FE	ME	0	20.3484	10.1742	-6.43145	3.12072	-2.06089	0.0393139	0.862442	Down	-
g101747	FE	ME	9.0176	0	4.5088	5.6076	2.72132	2.06062	0.0393397	0.862442	Up	-
g37565	FE	ME	6.51803	78.2395	42.3788	-3.53852	1.7179	-2.0598	0.0394181	0.862442	Down	RNA-directed DNA polymerase from mobile element jockey {ECO:0000313|EMBL:MPC42308.1} OS=Portunus trituberculatus (Swimming crab) (Neptunus trituberculatus) ORFNames=E2C01_035927 {ECO:0000313|EMBL:MPC42308.1} PE=4;Histone H2A {ECO:0000256|RuleBase:RU003767} OS=Armadillidium vulgare (Pillbug) (Pill woodlouse) ORFNames=Avbf_19060 {ECO:0000313|EMBL:RXG51056.1} PE=3;Uncharacterized protein {ECO:000031…
g92281	FE	ME	0.721577	42.4235	21.5725	-5.33116	2.58822	-2.05978	0.03942	0.862442	Down	-
g71563	FE	ME	85.1839	23.2209	54.2024	1.81289	0.880205	2.05962	0.0394349	0.862442	Up	Proteasome subunit alpha type {ECO:0000256|RuleBase:RU000551} OS=Scylla olivacea (Orange mud crab) (Cancer olivacea) PE=3
g9220	FE	ME	0	21.1675	10.5838	-6.48669	3.15076	-2.05877	0.0395163	0.862442	Down	-
g59814	FE	ME	0	10.54	5.27001	-5.57692	2.71015	-2.05779	0.0396101	0.862442	Down	M20_dimer domain-containing protein {ECO:0000259|Pfam:PF07687} OS=Scylla olivacea (Orange mud crab) (Cancer olivacea) PE=4
g87527	FE	ME	10.2481	1.53671	5.89242	4.44655	2.16355	2.05521	0.0398588	0.862442	Up	WD repeat-containing protein 75 {ECO:0000313|EMBL:MPC67217.1} OS=Portunus trituberculatus (Swimming crab) (Neptunus trituberculatus) ORFNames=E2C01_061386 {ECO:0000313|EMBL:MPC67217.1} PE=4;WD repeat-containing protein 75 {ECO:0000313|EMBL:MPC63508.1} OS=Portunus trituberculatus (Swimming crab) (Neptunus trituberculatus) ORFNames=E2C01_057607 {ECO:0000313|EMBL:MPC63508.1} PE=4
g2387	FE	ME	0	25.0643	12.5321	-6.7289	3.2755	-2.05431	0.0399458	0.862442	Down	NACHT domain-containing protein {ECO:0000259|Pfam:PF05729} OS=Portunus trituberculatus (Swimming crab) (Neptunus trituberculatus) ORFNames=E2C01_010692 {ECO:0000313|EMBL:MPC17825.1} PE=4
g114980	FE	ME	5.28488	0	2.64244	4.84489	2.35877	2.05399	0.0399765	0.862442	Up	Reverse transcriptase domain-containing protein {ECO:0000259|PROSITE:PS50878} OS=Elysia chlorotica (Eastern emerald elysia) (Sea slug) ORFNames=EGW08_023732 {ECO:0000313|EMBL:RUS68506.1} PE=4
g32613	FE	ME	0	19.0199	9.50997	-6.33439	3.08616	-2.05251	0.0401196	0.862442	Down	Endo/exonuclease/phosphatase domain-containing protein {ECO:0000259|Pfam:PF14529} OS=Portunus trituberculatus (Swimming crab) (Neptunus trituberculatus) ORFNames=E2C01_035100 {ECO:0000313|EMBL:MPC41506.1} PE=4
g21575	FE	ME	1.92931	21.8565	11.8929	-3.21719	1.56793	-2.05187	0.0401822	0.862442	Down	RuvB-like helicase {ECO:0000256|RuleBase:RU363048} EC=3.6.4.12 {ECO:0000256|RuleBase:RU363048} OS=Scylla olivacea (Orange mud crab) (Cancer olivacea) PE=3
g19238	FE	ME	0.16035	8.49448	4.32742	-4.31577	2.10373	-2.05149	0.0402196	0.862442	Down	Proteasome subunit alpha type {ECO:0000256|RuleBase:RU000551} OS=Penaeus vannamei (Whiteleg shrimp) (Litopenaeus vannamei) ORFNames=C7M84_007949 {ECO:0000313|EMBL:ROT73623.1} PE=3
g128429	FE	ME	0.240526	12.1358	6.18816	-4.54514	2.21554	-2.05148	0.0402203	0.862442	Down	Reverse transcriptase domain-containing protein {ECO:0000259|Pfam:PF00078} OS=Scylla olivacea (Orange mud crab) (Cancer olivacea) PE=4;Uncharacterized protein {ECO:0000313|EMBL:MPC32023.1} OS=Portunus trituberculatus (Swimming crab) (Neptunus trituberculatus) ORFNames=E2C01_025326 {ECO:0000313|EMBL:MPC32023.1} PE=4
g28823	FE	ME	0	8.30876	4.15438	-5.23581	2.5524	-2.05133	0.0402351	0.862442	Down	C-myc promoter-binding protein {ECO:0000313|EMBL:KFM69754.1} Fragment OS=Stegodyphus mimosarum (African social velvet spider) ORFNames=X975_08719 {ECO:0000313|EMBL:KFM69754.1} PE=4;C-myc promoter-binding protein {ECO:0000313|EMBL:ROT69905.1} OS=Penaeus vannamei (Whiteleg shrimp) (Litopenaeus vannamei) ORFNames=C7M84_011863 {ECO:0000313|EMBL:ROT69905.1} PE=4
g25521	FE	ME	53.8502	5.5622	29.7062	3.22348	1.57233	2.05013	0.0403516	0.862442	Up	Uncharacterized protein {ECO:0000313|EMBL:MPD04728.1} OS=Portunus trituberculatus (Swimming crab) (Neptunus trituberculatus) ORFNames=E2C01_100433 {ECO:0000313|EMBL:MPD04728.1} PE=4
g81576	FE	ME	0.885333	13.7596	7.32246	-3.78781	1.84875	-2.04885	0.0404767	0.862442	Down	-
g38727	FE	ME	11.5874	0	5.7937	6.02802	2.94253	2.04858	0.0405028	0.862442	Up	Mismatch repair endonuclease PMS2 {ECO:0000313|EMBL:MPC07963.1} OS=Portunus trituberculatus (Swimming crab) (Neptunus trituberculatus) ORFNames=E2C01_000532 {ECO:0000313|EMBL:MPC07963.1} PE=3
g134077	FE	ME	45.1151	4.50295	24.809	3.5076	1.71256	2.04816	0.0405439	0.862442	Up	Uncharacterized LOC109529306 {ECO:0000313|Ensembl:ENSHCOP00000026207} OS=Hippocampus comes (Tiger tail seahorse) PE=4
g69239	FE	ME	12.3318	0	6.16589	6.14826	3.00504	2.04598	0.0407583	0.862442	Up	Uncharacterized protein {ECO:0000313|EMBL:JAI66300.1} OS=Scylla olivacea (Orange mud crab) (Cancer olivacea) PE=3;Uncharacterized protein {ECO:0000313|EMBL:JAI66299.1} OS=Scylla olivacea (Orange mud crab) (Cancer olivacea) PE=3
g123345	FE	ME	14.8285	0	7.41423	6.38758	3.12459	2.04429	0.0409248	0.862442	Up	TMEM219 domain-containing protein {ECO:0000259|Pfam:PF14940} OS=Scylla olivacea (Orange mud crab) (Cancer olivacea) PE=4
g77515	FE	ME	11.4424	70.1674	40.8049	-2.7311	1.33618	-2.04395	0.0409582	0.862442	Down	-
g33699	FE	ME	0	16.0978	8.04891	-6.11332	2.99263	-2.04279	0.0410731	0.862442	Down	Putative transporter slc-17.2 {ECO:0000313|EMBL:MPC29945.1} OS=Portunus trituberculatus (Swimming crab) (Neptunus trituberculatus) ORFNames=E2C01_023202 {ECO:0000313|EMBL:MPC29945.1} PE=4
g75322	FE	ME	13.9429	0	6.97144	6.33043	3.09922	2.04259	0.0410931	0.862442	Up	-
g22430	FE	ME	1.5959	27.0565	14.3262	-4.67769	2.29722	-2.03624	0.0417261	0.862442	Down	-
g107705	FE	ME	7.87681	0	3.93841	5.49032	2.69721	2.03555	0.0417951	0.862442	Up	-
g5764	FE	ME	14.1032	0.158993	7.13111	5.29374	2.60166	2.03476	0.0418753	0.862442	Up	-
g59200	FE	ME	0.561226	21.187	10.8741	-4.59006	2.25828	-2.03254	0.0420985	0.862442	Down	Uncharacterized protein {ECO:0000313|EMBL:JAI60776.1} OS=Scylla olivacea (Orange mud crab) (Cancer olivacea) PE=3
g43018	FE	ME	44.8071	3.9202	24.3637	3.52188	1.73277	2.03251	0.0421023	0.862442	Up	Uncharacterized protein {ECO:0000313|EMBL:MPC58898.1} OS=Portunus trituberculatus (Swimming crab) (Neptunus trituberculatus) ORFNames=E2C01_052909 {ECO:0000313|EMBL:MPC58898.1} PE=4
g62568	FE	ME	0	10.0363	5.01815	-5.50808	2.7112	-2.0316	0.042194	0.862442	Down	Histone H3 {ECO:0000256|RuleBase:RU004471} OS=Eumeta variegata (Bagworm moth) (Eumeta japonica) ORFNames=EVAR_52545_1 {ECO:0000313|EMBL:GBP89495.1} PE=3
g27314	FE	ME	0	15.701	7.85051	-6.07581	2.99553	-2.02829	0.0425303	0.862442	Down	Uncharacterized protein {ECO:0000313|EMBL:MPC90508.1} OS=Portunus trituberculatus (Swimming crab) (Neptunus trituberculatus) ORFNames=E2C01_085497 {ECO:0000313|EMBL:MPC90508.1} PE=4
g66713	FE	ME	14.8688	0	7.43441	6.37931	3.14716	2.027	0.0426619	0.862442	Up	Putative IQ and AAA domain-containing protein 1 {ECO:0000313|EMBL:ROT82088.1} OS=Penaeus vannamei (Whiteleg shrimp) (Litopenaeus vannamei) ORFNames=C7M84_024761 {ECO:0000313|EMBL:ROT82088.1} PE=4
g47338	FE	ME	8.83289	0	4.41645	5.69125	2.80773	2.02699	0.0426634	0.862442	Up	Protein zyg-11-like protein B {ECO:0000313|EMBL:RXG68348.1} OS=Armadillidium vulgare (Pillbug) (Pill woodlouse) ORFNames=Avbf_00494 {ECO:0000313|EMBL:RXG68348.1} PE=4
g23609	FE	ME	13.4618	0	6.73092	6.28027	3.09932	2.02634	0.0427304	0.862442	Up	Uncharacterized protein {ECO:0000313|EMBL:MPC32023.1} OS=Portunus trituberculatus (Swimming crab) (Neptunus trituberculatus) ORFNames=E2C01_025326 {ECO:0000313|EMBL:MPC32023.1} PE=4
g3940	FE	ME	11.3469	0.158993	5.75294	4.93783	2.43766	2.02565	0.0428009	0.862442	Up	-
g138347	FE	ME	18.6803	1.11295	9.89662	3.69551	1.82521	2.0247	0.0428984	0.862442	Up	-
g14755	FE	ME	0	9.97865	4.98932	-5.4997	2.71961	-2.02224	0.0431518	0.862442	Down	NADH dehydrogenase [ubiquinone] iron-sulfur protein 7, mitochondrial {ECO:0000313|EMBL:MPC90259.1} OS=Portunus trituberculatus (Swimming crab) (Neptunus trituberculatus) ORFNames=E2C01_085235 {ECO:0000313|EMBL:MPC90259.1} PE=3
g40642	FE	ME	4.8823	26.4934	15.6879	-2.67167	1.32141	-2.02184	0.043193	0.862442	Down	Protein kinase domain-containing protein {ECO:0000259|PROSITE:PS50011} OS=Scylla olivacea (Orange mud crab) (Cancer olivacea) PE=4
g104465	FE	ME	23.4649	1.19035	12.3276	3.95861	1.95852	2.02122	0.0432566	0.862442	Up	XPG_I_2 domain-containing protein {ECO:0000259|Pfam:PF12813} Fragment OS=Penaeus vannamei (Whiteleg shrimp) (Litopenaeus vannamei) ORFNames=C7M84_012342 {ECO:0000313|EMBL:ROT69449.1} PE=3
g122900	FE	ME	13.3015	0	6.65074	6.26315	3.09941	2.02076	0.0433051	0.862442	Up	-
g62477	FE	ME	6.51803	50.2521	28.3851	-2.86471	1.41831	-2.0198	0.0434044	0.862442	Down	-
g89579	FE	ME	0	18.4909	9.24545	-6.29047	3.11441	-2.0198	0.0434045	0.862442	Down	-
g67729	FE	ME	10.3537	1.53671	5.94522	4.47237	2.2143	2.01977	0.0434073	0.862442	Up	Uncharacterized protein {ECO:0000313|EMBL:MPC15579.1} OS=Portunus trituberculatus (Swimming crab) (Neptunus trituberculatus) ORFNames=E2C01_008379 {ECO:0000313|EMBL:MPC15579.1} PE=4
novel140	FE	ME	2.16054	30.1406	16.1506	-4.07991	2.02102	-2.01874	0.0435141	0.862442	Down	-
novel454	FE	ME	13.2213	0	6.61065	6.25451	3.09946	2.01793	0.0435982	0.862442	Up	-
g66816	FE	ME	1.35538	30.344	15.8497	-5.69622	2.82433	-2.01684	0.0437123	0.862442	Down	Putative dynein intermediate chain 2, ciliary-like isoform X3 {ECO:0000313|EMBL:ROT69800.1} OS=Penaeus vannamei (Whiteleg shrimp) (Litopenaeus vannamei) ORFNames=C7M84_011961 {ECO:0000313|EMBL:ROT69800.1} PE=4
g59442	FE	ME	1.9166	42.0714	21.994	-4.71007	2.33586	-2.01642	0.0437561	0.862442	Down	-
g48395	FE	ME	11.8127	0	5.90636	6.03751	2.99457	2.01616	0.0437838	0.862442	Up	Uncharacterized protein {ECO:0000313|EMBL:MPC19245.1} OS=Portunus trituberculatus (Swimming crab) (Neptunus trituberculatus) ORFNames=E2C01_012158 {ECO:0000313|EMBL:MPC19245.1} PE=4
g59195	FE	ME	19.2398	2.3047	10.7723	2.77265	1.37579	2.01531	0.0438719	0.862442	Up	Chromatin accessibility complex protein 1 {ECO:0000313|EMBL:MPC40077.1} OS=Portunus trituberculatus (Swimming crab) (Neptunus trituberculatus) ORFNames=E2C01_033631 {ECO:0000313|EMBL:MPC40077.1} PE=4
g47566	FE	ME	8.19149	56.6576	32.4246	-2.63316	1.30738	-2.01408	0.0440016	0.862442	Down	Lipopolysaccharide and beta-1,3-glucan binding protein {ECO:0000313|EMBL:ACR56716.1} OS=Eriocheir sinensis (Chinese mitten crab) Name=LGBP {ECO:0000313|EMBL:ACR56716.1} PE=2
g143560	FE	ME	15.1907	0	7.59535	6.43488	3.19555	2.0137	0.0440409	0.862442	Up	-
g554	FE	ME	52.6724	1.05809	26.8653	5.26721	2.61646	2.01311	0.0441034	0.862442	Up	Uncharacterized protein {ECO:0000313|EMBL:MPC51085.1} OS=Portunus trituberculatus (Swimming crab) (Neptunus trituberculatus) ORFNames=E2C01_044923 {ECO:0000313|EMBL:MPC51085.1} PE=4
g33292	FE	ME	0	11.2857	5.64286	-5.66192	2.81343	-2.01246	0.0441715	0.862442	Down	Histone H3 Short=H3 OS=Chironomus thummi thummi (Midge) PE=3
g30213	FE	ME	0	8.0287	4.01435	-5.18052	2.57706	-2.01025	0.0444049	0.862442	Down	-
g40671	FE	ME	1.20774	41.6186	21.4132	-4.912	2.4435	-2.01023	0.0444068	0.862442	Down	-
g47466	FE	ME	17.1364	0.635973	8.88618	4.24407	2.11137	2.01011	0.04442	0.862442	Up	Putative IWS1-like protein isoform X2 {ECO:0000313|EMBL:ROT79810.1} OS=Penaeus vannamei (Whiteleg shrimp) (Litopenaeus vannamei) ORFNames=C7M84_001434 {ECO:0000313|EMBL:ROT79810.1} PE=4;Protein IWS1-like protein {ECO:0000313|EMBL:KAB7501721.1} OS=Armadillidium nasatum ORFNames=Anas_08174 {ECO:0000313|EMBL:KAB7501721.1} PE=4
g128468	FE	ME	15.5667	0	7.78334	6.44149	3.20717	2.00847	0.0445936	0.862442	Up	-
g99069	FE	ME	0	18.5984	9.2992	-6.34017	3.15842	-2.00739	0.0447083	0.862442	Down	-
g89942	FE	ME	0	9.71413	4.85706	-5.46172	2.72191	-2.00658	0.0447946	0.862442	Down	Katanin p80 WD40 repeat-containing subunit B1 {ECO:0000256|HAMAP-Rule:MF_03022} Short=Katanin p80 subunit B1 {ECO:0000256|HAMAP-Rule:MF_03022} p80 katanin {ECO:0000256|HAMAP-Rule:MF_03022} OS=Scylla olivacea (Orange mud crab) (Cancer olivacea) Name=KATNB1 {ECO:0000256|HAMAP-Rule:MF_03022} PE=3
g100714	FE	ME	0.561226	13.9202	7.24073	-3.93594	1.96308	-2.00498	0.044965	0.862442	Down	-
g21448	FE	ME	65.8763	336.616	201.246	-2.36711	1.18147	-2.00352	0.0451217	0.862442	Down	60S ribosomal protein L14 {ECO:0000256|ARBA:ARBA00021026} OS=Penaeus vannamei (Whiteleg shrimp) (Litopenaeus vannamei) ORFNames=C7M84_017296 {ECO:0000313|EMBL:ROT64766.1} PE=3
g136350	FE	ME	0.0801752	9.77601	4.92809	-4.73897	2.36791	-2.00133	0.0453572	0.862442	Down	Slit protein {ECO:0000313|EMBL:ROT82318.1} OS=Penaeus vannamei (Whiteleg shrimp) (Litopenaeus vannamei) ORFNames=C7M84_024522 {ECO:0000313|EMBL:ROT82318.1} PE=4;Protein sel-1 1 {ECO:0000313|EMBL:MPC20323.1} OS=Portunus trituberculatus (Swimming crab) (Neptunus trituberculatus) ORFNames=E2C01_013261 {ECO:0000313|EMBL:MPC20323.1} PE=4
g24251	FE	ME	42.0687	4.9532	23.511	3.23238	1.61547	2.00089	0.0454045	0.862442	Up	Uncharacterized protein {ECO:0000313|EMBL:ESO86397.1} Fragment OS=Lottia gigantea (Giant owl limpet) ORFNames=LOTGIDRAFT_129268 {ECO:0000313|EMBL:ESO86397.1} PE=4
novel723	FE	ME	12.7403	0	6.37013	6.20155	3.09994	2.00054	0.0454421	0.862442	Up	-
g142340	FE	ME	8.76634	0	4.38317	5.66796	2.83369	2.0002	0.0454784	0.862442	Up	Homogentisate 1,2-dioxygenase {ECO:0000256|ARBA:ARBA00018757} EC=1.13.11.5 {ECO:0000256|ARBA:ARBA00013127} Homogentisate oxygenase {ECO:0000256|ARBA:ARBA00013734} Homogentisic acid oxidase {ECO:0000256|ARBA:ARBA00020310} Homogentisicase {ECO:0000256|ARBA:ARBA00020589} OS=Scylla olivacea (Orange mud crab) (Cancer olivacea) PE=3
g20600	FE	ME	7.87931	0.132261	4.00578	4.59558	2.29887	1.99906	0.0456014	0.862442	Up	Reverse transcriptase domain-containing protein {ECO:0000259|Pfam:PF00078} OS=Scylla olivacea (Orange mud crab) (Cancer olivacea) PE=4;Uncharacterized protein {ECO:0000313|EMBL:MPC76869.1} OS=Portunus trituberculatus (Swimming crab) (Neptunus trituberculatus) ORFNames=E2C01_071304 {ECO:0000313|EMBL:MPC76869.1} PE=4
g58226	FE	ME	0	6.48383	3.24192	-4.88704	2.44565	-1.99826	0.0456887	0.862442	Down	-
g83872	FE	ME	0	21.9107	10.9553	-6.53182	3.26899	-1.99812	0.0457038	0.862442	Down	-
g145705	FE	ME	9.81765	0.264522	5.04109	4.19082	2.09747	1.99803	0.045713	0.862442	Up	Reverse transcriptase domain-containing protein {ECO:0000259|Pfam:PF00078} OS=Scylla olivacea (Orange mud crab) (Cancer olivacea) PE=4
g42711	FE	ME	21.6421	0.529045	11.0855	4.74496	2.37515	1.99775	0.0457437	0.862442	Up	ATP-dependent DNA helicase 2 subunit 1 {ECO:0000256|ARBA:ARBA00014630} OS=Scylla olivacea (Orange mud crab) (Cancer olivacea) PE=4
g79187	FE	ME	0.561226	19.5689	10.0651	-4.47612	2.24061	-1.99773	0.0457465	0.862442	Down	-
g42831	FE	ME	2.81124	32.9849	17.8981	-3.30287	1.65682	-1.99349	0.0462074	0.862442	Down	-
g88360	FE	ME	1.68538	22.9697	12.3275	-3.38222	1.6967	-1.99342	0.0462159	0.862442	Down	-
g74017	FE	ME	9.05822	41.7729	25.4156	-2.13319	1.07029	-1.9931	0.0462509	0.862442	Down	Putative RNA-directed DNA polymerase from transposon BS {ECO:0000313|EMBL:MPC13625.1} OS=Portunus trituberculatus (Swimming crab) (Neptunus trituberculatus) ORFNames=E2C01_006365 {ECO:0000313|EMBL:MPC13625.1} PE=4;Reverse transcriptase domain-containing protein {ECO:0000259|Pfam:PF00078} OS=Scylla olivacea (Orange mud crab) (Cancer olivacea) PE=4;Endo/exonuclease/phosphatase domain-containing pro…
g27673	FE	ME	0	8.3983	4.19915	-5.11285	2.56616	-1.99241	0.0463258	0.862442	Down	-
g35942	FE	ME	0	20.6131	10.3066	-6.44369	3.23546	-1.99158	0.0464168	0.862442	Down	-
g106399	FE	ME	11.492	0	5.74601	5.99527	3.01065	1.99135	0.0464421	0.862442	Up	Pro-resilin {ECO:0000313|EMBL:MPC35599.1} OS=Portunus trituberculatus (Swimming crab) (Neptunus trituberculatus) ORFNames=E2C01_029025 {ECO:0000313|EMBL:MPC35599.1} PE=4;Reverse transcriptase domain-containing protein {ECO:0000259|PROSITE:PS50878} OS=Stichopus japonicus (Sea cucumber) {ECO:0000313|EMBL:PIK47159.1} PE=4
g51985	FE	ME	27.7392	122.328	75.0334	-2.11233	1.06115	-1.9906	0.046525	0.862442	Down	40S ribosomal protein S26 {ECO:0000256|RuleBase:RU363128} OS=Penaeus vannamei (Whiteleg shrimp) (Litopenaeus vannamei) ORFNames=C7M84_005111 {ECO:0000313|EMBL:ROT76312.1} PE=3
g145621	FE	ME	4.48732	0	2.24366	4.69241	2.3573	1.99059	0.0465263	0.862442	Up	Glutathione S-transferase {ECO:0000313|EMBL:AGZ89666.1} OS=Palaemon carinicauda (Ridgetail white prawn) (Exopalaemon carinicauda) PE=2
g29955	FE	ME	11.2895	0.158993	5.72425	4.97223	2.49974	1.9891	0.0466905	0.862442	Up	uncharacterized protein LOC109480637 {ECO:0000313|RefSeq:XP_019638428.1} OS=Branchiostoma belcheri (Amphioxus) Name=LOC109480637 {ECO:0000313|RefSeq:XP_019638428.1} PE=4
g131769	FE	ME	6.94995	0.132261	3.54111	4.24149	2.13257	1.98891	0.0467116	0.862442	Up	Uncharacterized protein {ECO:0000313|EMBL:JAI67283.1} OS=Scylla olivacea (Orange mud crab) (Cancer olivacea) PE=4
g136722	FE	ME	0	10.3726	5.18632	-5.54687	2.79016	-1.98802	0.04681	0.862442	Down	Uncharacterized protein {ECO:0000313|EnsemblMetazoa:ASTEI11309-PA} OS=Anopheles stephensi (Indo-Pakistan malaria mosquito) PE=4
g96864	FE	ME	2.33019	24.9859	13.658	-3.21092	1.61657	-1.98625	0.0470055	0.862442	Down	RNA-directed DNA polymerase from mobile element jockey-like {ECO:0000313|EMBL:LAC21559.1} Fragment OS=Hirondellea gigas PE=2
g24286	FE	ME	0.16035	15.4365	7.79843	-5.1207	2.57878	-1.98571	0.047066	0.862442	Down	-
g107164	FE	ME	11.211	0.396783	5.80391	4.10885	2.06951	1.98542	0.0470978	0.862442	Up	-
g59781	FE	ME	12.3394	0	6.16969	6.15586	3.10056	1.9854	0.0470998	0.862442	Up	RNA-binding protein NOB1 {ECO:0000256|PIRNR:PIRNR037125} OS=Scylla olivacea (Orange mud crab) (Cancer olivacea) PE=3
g74940	FE	ME	11.4119	0	5.70593	5.98452	3.01518	1.9848	0.0471671	0.862442	Up	-
g54631	FE	ME	28.0955	128.847	78.4711	-2.13902	1.07837	-1.98357	0.0473039	0.862442	Down	-
g29593	FE	ME	4.40885	0	2.20442	4.6547	2.34692	1.98332	0.047332	0.862442	Up	Baculoviral IAP repeat-containing protein 6 {ECO:0000313|EMBL:MPC25052.1} OS=Portunus trituberculatus (Swimming crab) (Neptunus trituberculatus) ORFNames=E2C01_018154 {ECO:0000313|EMBL:MPC25052.1} PE=4
g99079	FE	ME	13.2182	0	6.60908	6.21764	3.13553	1.98296	0.0473714	0.862442	Up	-
g113476	FE	ME	2.64159	19.6601	11.1508	-3.06291	1.54466	-1.98291	0.0473778	0.862442	Down	Endonuclease {ECO:0000256|ARBA:ARBA00016944} OS=Penaeus vannamei (Whiteleg shrimp) (Litopenaeus vannamei) ORFNames=C7M84_017070 {ECO:0000313|EMBL:ROT64980.1} PE=4
g108301	FE	ME	4.16321	58.4466	31.3049	-3.74732	1.89059	-1.98209	0.0474695	0.862442	Down	-
g25004	FE	ME	0	9.18648	4.59324	-5.38374	2.71673	-1.9817	0.0475128	0.862442	Down	-
g60681	FE	ME	0.16035	16.0037	8.08203	-5.167	2.60841	-1.9809	0.0476029	0.862442	Down	Uncharacterized protein {ECO:0000313|EMBL:MPC34673.1} OS=Portunus trituberculatus (Swimming crab) (Neptunus trituberculatus) ORFNames=E2C01_028070 {ECO:0000313|EMBL:MPC34673.1} PE=4
g140969	FE	ME	98.3072	401.235	249.771	-2.03223	1.02707	-1.97866	0.0478544	0.862442	Down	Ribosomal protein L27 {ECO:0000313|EMBL:AKN79732.1} OS=Procambarus clarkii (Red swamp crayfish) PE=2
g68209	FE	ME	0.402579	8.94473	4.67365	-4.15551	2.10371	-1.97533	0.0482307	0.862442	Down	C-factor-like {ECO:0000313|Ensembl:ENSLOCP00000002897} OS=Lepisosteus oculatus (Spotted gar) PE=3
g24238	FE	ME	4.17173	36.2449	20.2083	-3.12374	1.58246	-1.97397	0.048385	0.862442	Down	Mitochondrial GTPase 1 {ECO:0000256|ARBA:ARBA00021071, ECO:0000256|PIRNR:PIRNR006230} OS=Scylla olivacea (Orange mud crab) (Cancer olivacea) PE=3
g64317	FE	ME	8.34844	0	4.17422	5.61329	2.84376	1.9739	0.0483936	0.862442	Up	-
g98474	FE	ME	0.641402	54.0492	27.3453	-5.8242	2.95468	-1.97117	0.0487039	0.862442	Down	-
g92401	FE	ME	0	16.8219	8.41096	-6.1508	3.12047	-1.97112	0.0487107	0.862442	Down	-
g112305	FE	ME	29.1857	3.57549	16.3806	3.0574	1.55186	1.97015	0.0488212	0.862442	Up	-
g32943	FE	ME	3.78186	38.7147	21.2483	-3.29171	1.67122	-1.96964	0.0488793	0.862442	Down	Ribosomal_L23eN domain-containing protein {ECO:0000259|Pfam:PF03939} OS=Scylla olivacea (Orange mud crab) (Cancer olivacea) PE=3
g70510	FE	ME	1.75796	13.5007	7.62931	-3.69386	1.87654	-1.96844	0.0490175	0.862442	Down	-
g129485	FE	ME	14.111	68.2079	41.1594	-2.1799	1.10812	-1.96721	0.0491589	0.862442	Down	Endo/exonuclease/phosphatase domain-containing protein {ECO:0000259|Pfam:PF14529} OS=Portunus trituberculatus (Swimming crab) (Neptunus trituberculatus) ORFNames=E2C01_035100 {ECO:0000313|EMBL:MPC41506.1} PE=4;Uncharacterized protein {ECO:0000313|EMBL:MPC96982.1} OS=Portunus trituberculatus (Swimming crab) (Neptunus trituberculatus) ORFNames=E2C01_092267 {ECO:0000313|EMBL:MPC96982.1} PE=4;Unchara…
g137895	FE	ME	11.8583	0	5.92916	6.09902	3.10162	1.9664	0.0492526	0.862442	Up	Pre-mRNA-splicing factor ATP-dependent RNA helicase DHX15 {ECO:0000313|EMBL:MPC14102.1} OS=Portunus trituberculatus (Swimming crab) (Neptunus trituberculatus) ORFNames=E2C01_006856 {ECO:0000313|EMBL:MPC14102.1} PE=4
g140825	FE	ME	0.402579	13.8142	7.1084	-4.69618	2.38833	-1.9663	0.049264	0.862442	Down	-
g42687	FE	ME	8.28359	0	4.14179	5.58769	2.84327	1.96523	0.0493875	0.862442	Up	PHD finger protein rhinocero {ECO:0000313|EMBL:ROT76793.1} OS=Penaeus vannamei (Whiteleg shrimp) (Litopenaeus vannamei) ORFNames=C7M84_004608 {ECO:0000313|EMBL:ROT76793.1} PE=4
g96411	FE	ME	27.4081	3.17707	15.2926	2.84344	1.44711	1.96491	0.0494243	0.862442	Up	-
g120838	FE	ME	397.667	58.3158	227.992	2.75509	1.40277	1.96405	0.0495249	0.862442	Up	-
g136020	FE	ME	7.78551	0.132261	3.95888	4.59639	2.34149	1.96302	0.0496441	0.862442	Up	-
g75437	FE	ME	44.3573	1.11295	22.7351	4.99501	2.54471	1.9629	0.0496577	0.862442	Up	-
g58086	FE	ME	1.12416	23.5541	12.3391	-3.97922	2.02752	-1.9626	0.0496922	0.862442	Down	-
g108922	FE	ME	0.482754	8.65744	4.57009	-3.83462	1.95459	-1.96186	0.0497792	0.862442	Down	Galactosylgalactosylxylosylprotein 3-beta-glucuronosyltransferase {ECO:0000256|ARBA:ARBA00012641, ECO:0000256|RuleBase:RU363127} EC=2.4.1.135 {ECO:0000256|ARBA:ARBA00012641, ECO:0000256|RuleBase:RU363127} OS=Scylla olivacea (Orange mud crab) (Cancer olivacea) PE=3
g82277	FE	ME	7.8759	0	3.93795	5.52289	2.81714	1.96046	0.049942	0.862442	Up	Uncharacterized protein {ECO:0000313|EMBL:JAI65523.1} OS=Scylla olivacea (Orange mud crab) (Cancer olivacea) PE=3
