# Supplementary material for: Nanopore-Based Sequencing of the Full-Length Transcriptome of Male and Female Cleavage-Stage Embryos of the Chinese Mitten Crab (Eriocheir sinensis)
Source: Int J Mol Sci. 2024 Nov 11;25(22):12097. doi: 10.3390/ijms252212097 (PMC11594077; doi:10.3390/ijms252212097)
Supplement: Supplementary file 1 [file ijms-25-12097-s001.zip › Supplement Table S5.xlsx]

## Sheet: Female
ID	FE-1	FE-2	FE-3	ME-1	ME-2	ME-3	gene_name	go	kegg	pathway	uniprot	cog	nr	pfam
novel270	396646	636588	78833.2	67461.8	117118	103408	-	-	-	-	-	-	-	-
novel72	59494.1	22908.8	65929.6	435481	126282	183241	-	-	-	-	-	-	-	-
novel601	148481	65322.4	208.517	423.475	208661	237648	-	-	-	-	-	-	-	-
novel433	71840.1	32926.8	256240	21475.7	137629	122945	-	-	-	-	-	-	-	-
novel267	38234.1	30222.1	19593.1	228990	20778	20724.7	-	-	-	-	-	-	-	-
novel609	10999.1	6460.55	48283.3	2731.43	16352.4	13514.9	-	-	-	-	-	-	-	-
novel432	8781.83	747.133	3239.58	3099.68	15249.2	42145	-	-	-	-	-	-	-	-
g73953	12460.9	11737.8	2783.69	24200	3203.7	1968.41	-	-	-	-	-	-	-	-
g61014	6709.13	1254.97	15912.7	1492.44	11489.6	15811.1	-	-	-	-	Uncharacterized protein {ECO:0000313|EMBL:ROT82727.1} OS=Penaeus vannamei (Whiteleg shrimp) (Litopenaeus vannamei) ORFNames=C7M84_024098 {ECO:0000313|EMBL:ROT82727.1} PE=4	-	ROT82727.1//hypothetical protein C7M84_024098[Penaeus vannamei]	PF17917.2//RT_RNaseH`RNase H-like domain found in reverse transcriptase;PF17919.2//RT_RNaseH_2`RNase H-like domain found in reverse transcriptase;PF00075.25//RNase_H`RNase H
g17461	1338.85	2706.48	15929.2	2424.92	12803.1	15088.5	-	GO:0016021//integral component of membrane`cellular_component	-	-	Uncharacterized protein {ECO:0000313|EMBL:MPC11619.1} OS=Portunus trituberculatus (Swimming crab) (Neptunus trituberculatus) ORFNames=E2C01_004289 {ECO:0000313|EMBL:MPC11619.1} PE=4	-	MPC11619.1//hypothetical protein[Portunus trituberculatus]	-
novel269	3337.05	3500.43	3309.03	31791.1	2974.7	2264.55	-	-	-	-	-	-	-	-
g117684	8127.74	4358.26	12207.9	1842.39	4839.6	4833.84	-	-	-	-	-	-	-	-
g32102	8187.27	24338.2	17.6011	1286.65	451.73	1319.48	-	-	-	-	-	-	-	-
g81547	5548.29	2441.68	7827.78	11254.3	3091.19	3335.57	-	-	-	-	-	-	-	-
g27114	2011.85	2600.87	4047.75	1032.44	11127.3	4211.85	-	-	-	-	-	-	XP_027236220.1//uncharacterized protein LOC113827512[Penaeus vannamei]	PF00007.23//Cys_knot`Cystine-knot domain;PF01080.18//Presenilin`Presenilin;PF03045.16//DAN`DAN domain
g49243	3920.47	844.17	7698.49	797.113	3594.79	4833.77	-	GO:0004523//RNA-DNA hybrid ribonuclease activity`molecular_function;GO:0003676//nucleic acid binding`molecular_function;GO:0046872//metal ion binding`molecular_function;GO:0003677//DNA binding`molecular_function	-	-	Endo/exonuclease/phosphatase domain-containing protein {ECO:0000259|Pfam:PF14529} OS=Portunus trituberculatus (Swimming crab) (Neptunus trituberculatus) ORFNames=E2C01_055672 {ECO:0000313|EMBL:MPC61598.1} PE=4;Reverse transcriptase domain-containing protein {ECO:0000259|Pfam:PF00078} OS=Scylla olivacea (Orange mud crab) (Cancer olivacea) PE=4;THAP-type domain-containing protein {ECO:0000259|PROSI…	-	MPC61598.1//hypothetical protein[Portunus trituberculatus];MPC38763.1//hypothetical protein[Portunus trituberculatus];MPC67097.1//hypothetical protein[Portunus trituberculatus];ORD92879.1//hypothetical protein ECANGB1_2401, partial[Enterospora canceri];GBO26308.1//hypothetical protein AVEN_229653-1, partial[Araneus ventricosus]	PF00078.28//RVT_1`Reverse transcriptase (RNA-dependent DNA polymerase);PF05485.13//THAP`THAP domain;PF00075.25//RNase_H`RNase H;PF13456.7//RVT_3`Reverse transcriptase-like
g45519	3579.35	1010.13	4724.24	970.91	5691.13	5477.98	-	-	-	-	-	-	-	PF01796.18//OB_aCoA_assoc`DUF35 OB-fold domain, acyl-CoA-associated;PF06257.12//VEG`Biofilm formation stimulator VEG;PF09953.10//DUF2187`Uncharacterized protein conserved in bacteria (DUF2187);PF11687.9//DUF3284`Domain of unknown function (DUF3284);PF13884.7//Peptidase_S74`Chaperone of endosialidase;PF17519.3//DUF5444`Family of unknown function (DUF5444);PF18363.2//PI_PP_I`Phosphoinositide phosph…
novel336	2687.39	1105.86	7980.53	862.557	4368.33	4231.96	-	-	-	-	-	-	-	-
novel472	0	762.378	0	16005.9	1965.08	1927.31	-	-	-	-	-	-	-	-
g20232	3338.84	729.426	6244.66	485.657	3738.59	5921.38	-	GO:0015074//DNA integration`biological_process;GO:0008270//zinc ion binding`molecular_function;GO:0003676//nucleic acid binding`molecular_function	-	-	Uncharacterized protein {ECO:0000313|EMBL:JAI57063.1} OS=Scylla olivacea (Orange mud crab) (Cancer olivacea) PE=4;Endonuclease {ECO:0000256|ARBA:ARBA00016944} OS=Penaeus vannamei (Whiteleg shrimp) (Litopenaeus vannamei) ORFNames=C7M84_017070 {ECO:0000313|EMBL:ROT64980.1} PE=4	-	ROT64980.1//hypothetical protein C7M84_017070[Penaeus vannamei]	PF00078.28//RVT_1`Reverse transcriptase (RNA-dependent DNA polymerase);PF00665.27//rve`Integrase core domain;PF17917.2//RT_RNaseH`RNase H-like domain found in reverse transcriptase;PF17919.2//RT_RNaseH_2`RNase H-like domain found in reverse transcriptase;PF17921.2//Integrase_H2C2`Integrase zinc binding domain;PF09337.11//zf-H2C2`H2C2 zinc finger;PF13683.7//rve_3`Integrase core domain;PF13650.7//A…
g71860	3636.35	729.189	3470.54	471.709	7443.53	4121.99	-	-	-	-	Coiled-coil domain-containing protein 72 {ECO:0000256|ARBA:ARBA00016812} Translation machinery-associated protein 7 {ECO:0000256|ARBA:ARBA00020026} OS=Poecilia formosa (Amazon molly) (Limia formosa) Name=TMA7 {ECO:0000313|Ensembl:ENSPFOP00000011640} PE=3;Uncharacterized protein {ECO:0000313|EMBL:MPC29292.1} OS=Portunus trituberculatus (Swimming crab) (Neptunus trituberculatus) ORFNames=E2C01_0225…	Uncharacterized conserved protein//Function unknown[S]	XP_027229658.1//zinc finger CCCH domain-containing protein 13-like[Penaeus vannamei]	PF09072.11//TMA7`Translation machinery associated TMA7
novel733	1217.42	1404.13	5869.55	1176.69	5622.72	3147.77	-	-	-	-	-	-	-	-
g130685	793.327	468.73	8565.71	707.511	5791.73	1704.7	-	GO:0015074//DNA integration`biological_process	-	-	Uncharacterized protein {ECO:0000313|EMBL:MPC31866.1} OS=Portunus trituberculatus (Swimming crab) (Neptunus trituberculatus) ORFNames=E2C01_025169 {ECO:0000313|EMBL:MPC31866.1} PE=4;Reverse transcriptase domain-containing protein {ECO:0000259|PROSITE:PS50878} OS=Scylla olivacea (Orange mud crab) (Cancer olivacea) PE=4;Uncharacterized protein {ECO:0000313|EMBL:JAI57063.1} OS=Scylla olivacea (Orang…	-	MPC31866.1//hypothetical protein[Portunus trituberculatus];GBM44834.1//Transposon Ty3-G Gag-Pol polyprotein[Araneus ventricosus]	PF00078.28//RVT_1`Reverse transcriptase (RNA-dependent DNA polymerase);PF00665.27//rve`Integrase core domain;PF17917.2//RT_RNaseH`RNase H-like domain found in reverse transcriptase;PF17919.2//RT_RNaseH_2`RNase H-like domain found in reverse transcriptase
g77757	3874.74	13223.1	309.205	1.31428	20.8434	500.555	-	-	-	-	Uncharacterized protein {ECO:0000313|EMBL:KAF4526077.1} OS=Ephemera danica ORFNames=B566_EDAN007570 {ECO:0000313|EMBL:KAF4526077.1} PE=4	-	KAF4526077.1//hypothetical protein B566_EDAN007570[Ephemera danica]	-
g100844	3730.84	1803.73	5130.63	1947.44	2462.4	2212.73	-	-	-	-	Uncharacterized protein {ECO:0000313|EMBL:GBP88516.1} OS=Eumeta variegata (Bagworm moth) (Eumeta japonica) ORFNames=EVAR_64960_1 {ECO:0000313|EMBL:GBP88516.1} PE=4	-	-	-
g59675	3024.61	933.004	4992.85	1956.42	2915.36	3352.73	-	-	-	-	-	-	-	-
g5351	3046.48	1126.12	8159.38	365.982	1263.62	1225.15	-	GO:0046983//protein dimerization activity`molecular_function	-	-	Repressor of the inhibitor of the protein kinase {ECO:0000313|EMBL:GBN37917.1} OS=Araneus ventricosus (Orbweaver spider) (Epeira ventricosa) ORFNames=AVEN_87952_1 {ECO:0000313|EMBL:GBN37917.1} PE=4;Dimer_Tnp_hAT domain-containing protein {ECO:0000259|Pfam:PF05699} OS=Acyrthosiphon pisum (Pea aphid) PE=4	-	XP_031345093.1//52 kDa repressor of the inhibitor of the protein kinase-like isoform X2[Photinus pyralis];GBN37917.1//repressor of the inhibitor of the protein kinase[Araneus ventricosus]	PF05699.15//Dimer_Tnp_hAT`hAT family C-terminal dimerisation region
g20117	2714.98	4304.6	3874.12	350.853	2050.37	1413.47	-	-	-	-	Uncharacterized protein {ECO:0000313|EMBL:MPC69949.1} OS=Portunus trituberculatus (Swimming crab) (Neptunus trituberculatus) ORFNames=E2C01_064183 {ECO:0000313|EMBL:MPC69949.1} PE=4	-	MPC69949.1//hypothetical protein[Portunus trituberculatus]	-
g77433	2707.48	1522.96	4424.02	1765.96	1816.66	1760.83	-	-	-	-	-	-	-	-
novel659	2186.29	378.794	7263.13	526.279	2257.88	1077.3	-	-	-	-	-	-	-	-
g60038	2860.51	1471.22	3990.99	1704.78	1776.63	1696.1	-	-	-	-	-	-	-	-
novel567	4591.68	921.596	2603.12	379.385	3064.36	1883.15	-	-	-	-	-	-	-	-
g89593	2719.67	9.19487	1197.08	4.95513	5267.38	3994.63	-	GO:0005840//ribosome`cellular_component	K02947//RP-S10e, RPS10`small subunit ribosomal protein S10e	ko03010//Ribosome`Translation`Genetic Information Processing;ko05171//Coronavirus disease - COVID-19`Infectious disease: viral`Human Diseases	S10e ribosomal protein {ECO:0000313|EMBL:ROT80897.1} OS=Penaeus vannamei (Whiteleg shrimp) (Litopenaeus vannamei) ORFNames=C7M84_000356 {ECO:0000313|EMBL:ROT80897.1} PE=3	-	TOF85753.1//hypothetical protein CGJ15_25650, partial[Vibrio parahaemolyticus]	PF03501.16//S10_plectin`Plectin/S10 domain
g140581	656.793	531.17	8430.63	131.077	800.202	2243.37	-	-	-	-	Reverse transcriptase domain-containing protein {ECO:0000259|Pfam:PF00078} OS=Scylla olivacea (Orange mud crab) (Cancer olivacea) PE=4	-	ORD92879.1//hypothetical protein ECANGB1_2401, partial[Enterospora canceri]	-
g133422	1957.21	535.274	3666.11	390.564	2429.28	3702.99	-	-	-	-	-	-	-	-
g48714	863.386	62.5439	8479.09	231.722	1249.38	1564.31	-	GO:0005506//iron ion binding`molecular_function;GO:0051537//2 iron, 2 sulfur cluster binding`molecular_function;GO:0005777//peroxisome`cellular_component;GO:0071949//FAD binding`molecular_function;GO:0009055//electron transfer activity`molecular_function	K00106//XDH`xanthine dehydrogenase/oxidase [EC:1.17.1.4 1.17.3.2]	ko00230//Purine metabolism`Nucleotide metabolism`Metabolism;ko00232//Caffeine metabolism`Biosynthesis of other secondary metabolites`Metabolism;ko00983//Drug metabolism - other enzymes`Xenobiotics biodegradation and metabolism`Metabolism;ko01100//Metabolic pathways`Global and overview maps`Metabolism;ko04146//Peroxisome`Transport and catabolism`Cellular Processes	Aldehyde oxidase {ECO:0000313|EMBL:BAS67018.1} OS=Penaeus japonicus (Kuruma prawn) (Marsupenaeus japonicus) Synonyms=AOX {ECO:0000313|EMBL:BBC28100.1} PE=2	-	XP_027224177.1//xanthine dehydrogenase-like[Penaeus vannamei]	PF00111.28//Fer2`2Fe-2S iron-sulfur cluster binding domain;PF00941.22//FAD_binding_5`FAD binding domain in molybdopterin dehydrogenase;PF01315.23//Ald_Xan_dh_C`Aldehyde oxidase and xanthine dehydrogenase, a/b hammerhead domain;PF01799.21//Fer2_2`[2Fe-2S] binding domain;PF03450.18//CO_deh_flav_C`CO dehydrogenase flavoprotein C-terminal domain
g21024	3412.53	4195.14	2019.62	500.983	954.612	1173.15	-	-	-	-	Uncharacterized protein {ECO:0000313|EMBL:KRY99451.1} Fragment OS=Trichinella zimbabwensis ORFNames=T11_7773 {ECO:0000313|EMBL:KRY99451.1} PE=4	-	KRY99451.1//hypothetical protein T11_7773, partial[Trichinella zimbabwensis]	-
g105721	3060.39	3299.76	2676.71	628.213	1352.8	1161.76	-	-	-	-	Predicted protein {ECO:0000313|EMBL:EDO27009.1} Fragment OS=Nematostella vectensis (Starlet sea anemone) {ECO:0000313|EMBL:EDO26100.1} PE=4	-	ORD92917.1//hypothetical protein ECANGB1_2309, partial[Enterospora canceri];EDO26100.1//predicted protein, partial[Nematostella vectensis];ORD93174.1//hypothetical protein ECANGB1_812[Enterospora canceri]	-
novel380	1474.75	923.029	4901.22	162.846	1822.96	2851.2	-	-	-	-	-	-	-	-
novel593	0	637.878	3003.68	4951.66	1325.97	1161.64	-	-	-	-	-	-	-	-
novel605	1177.8	120.696	4488.8	447.173	1913.28	2385.81	-	-	-	-	-	-	-	-
novel167	1756.53	492.009	2071.5	607.622	1883.25	2754.83	-	-	-	-	-	-	-	-
g71881	1344.36	298.403	3248.81	460.44	1608.15	2596.87	-	-	-	-	-	-	-	-
g1056	780.186	1.47523	3135.49	365.365	2164.98	2595.42	-	GO:0016021//integral component of membrane`cellular_component	-	-	Mitochondrial 2-oxoglutarate/malate carrier protein {ECO:0000313|EMBL:ROT79017.1} OS=Penaeus vannamei (Whiteleg shrimp) (Litopenaeus vannamei) ORFNames=C7M84_002270 {ECO:0000313|EMBL:ROT79017.1} PE=3	-	XP_018020954.1//PREDICTED: mitochondrial 2-oxoglutarate/malate carrier protein-like[Hyalella azteca]	PF00153.28//Mito_carr`Mitochondrial carrier protein
novel140	300.895	316.736	0	5862.35	2036.25	152.956	-	-	-	-	-	-	-	-
g80693	1744.29	893.199	2234.81	1592.43	1017.94	992.085	-	-	-	-	-	-	KAG0717256.1//hypothetical protein GWK47_008125[Chionoecetes opilio]	-
g24912	616.726	536.355	2808.97	110.348	2372.31	1903.55	-	-	-	-	-	-	-	-
novel147	2815.71	2490.59	728.203	384.48	1845.65	0	-	-	-	-	-	-	-	-
novel656	831.17	640.234	1935.91	71.8798	3045.44	1690.54	-	-	-	-	-	-	-	-
novel536	999.995	310.341	3484.33	58.9638	2575.13	419.882	-	GO:0042254//ribosome biogenesis`biological_process	K02936//RP-L7Ae, RPL7A`large subunit ribosomal protein L7Ae	ko03010//Ribosome`Translation`Genetic Information Processing;ko05171//Coronavirus disease - COVID-19`Infectious disease: viral`Human Diseases	60S ribosomal protein L7a {ECO:0000256|ARBA:ARBA00014774, ECO:0000256|RuleBase:RU367042} Fragment OS=Scylla paramamosain (Mud crab) PE=2	-	ACY66549.1//ribosomal protein L7Ae, partial[Scylla paramamosain]	PF01248.27//Ribosomal_L7Ae`Ribosomal protein L7Ae/L30e/S12e/Gadd45 family
novel27	0	0	6304.37	355.62	0	743.45	-	-	-	-	-	-	-	-
novel143	0	0	0	7357.11	0	0	-	-	-	-	-	-	-	-
g112116	183.542	275.413	1546.09	272.104	1086.14	3439.78	-	GO:0006486//protein glycosylation`biological_process	K00779//SIAT2, ST6GAL2`beta-galactoside alpha-2,6-sialyltransferase (sialyltransferase 2) [EC:2.4.99.1]	ko00510//N-Glycan biosynthesis`Glycan biosynthesis and metabolism`Metabolism;ko00514//Other types of O-glycan biosynthesis`Glycan biosynthesis and metabolism`Metabolism;ko01100//Metabolic pathways`Global and overview maps`Metabolism	Uncharacterized protein {ECO:0000313|EMBL:JAI63872.1} OS=Scylla olivacea (Orange mud crab) (Cancer olivacea) PE=3	-	KAF2368509.1//Glycosyl transferase family 29[Trinorchestia longiramus]	PF00777.19//Glyco_transf_29`Glycosyltransferase family 29 (sialyltransferase)
g47549	1892.56	182.749	962.45	0.677914	2482.45	1132.16	-	GO:0035556//intracellular signal transduction`biological_process	-	-	Uncharacterized protein {ECO:0000313|EMBL:JAI59139.1} OS=Scylla olivacea (Orange mud crab) (Cancer olivacea) PE=4	-	ROT83716.1//RAC-GTPase activating protein 1[Penaeus vannamei]	-
novel160	712.27	193.073	1320.79	417.272	945.548	3029.81	-	-	-	-	-	-	-	-
novel528	0	0	3489.31	0	3087.47	0	-	-	-	-	-	-	-	-
novel266	1211.15	932.182	671.404	2211.56	853.319	689.346	-	-	-	-	-	-	-	-
novel681	1251.05	1752.1	450.808	1803.18	1053.77	94.2418	-	-	-	-	-	-	-	-
novel259	459.786	164.089	2901.62	1823.82	849.978	0	-	-	-	-	-	-	KAG0717903.1//PCNA-interacting partner[Chionoecetes opilio]	-
g112346	1340.65	842.657	2070.11	300.156	881.11	740.564	-	-	-	-	Uncharacterized protein {ECO:0000313|EMBL:ROT63968.1} OS=Penaeus vannamei (Whiteleg shrimp) (Litopenaeus vannamei) ORFNames=C7M84_018102 {ECO:0000313|EMBL:ROT63968.1} PE=4	-	ROT63968.1//hypothetical protein C7M84_018102[Penaeus vannamei]	-
g97969	625.915	0.267762	1170.69	1642.31	705.379	1875.93	-	GO:0015074//DNA integration`biological_process;GO:0008270//zinc ion binding`molecular_function;GO:0003676//nucleic acid binding`molecular_function	-	-	Endonuclease {ECO:0000256|ARBA:ARBA00016944} OS=Penaeus vannamei (Whiteleg shrimp) (Litopenaeus vannamei) ORFNames=C7M84_017070 {ECO:0000313|EMBL:ROT64980.1} PE=4	-	ROT64980.1//hypothetical protein C7M84_017070[Penaeus vannamei]	PF00078.28//RVT_1`Reverse transcriptase (RNA-dependent DNA polymerase);PF00665.27//rve`Integrase core domain;PF09337.11//zf-H2C2`H2C2 zinc finger;PF14529.7//Exo_endo_phos_2`Endonuclease-reverse transcriptase;PF17917.2//RT_RNaseH`RNase H-like domain found in reverse transcriptase;PF17919.2//RT_RNaseH_2`RNase H-like domain found in reverse transcriptase;PF17921.2//Integrase_H2C2`Integrase zinc bind…
novel159	0	1117.25	3198.68	0	1612.67	0	-	-	-	-	-	-	-	-
novel463	880.963	740.279	0	2709.95	1524.22	0	-	-	-	-	-	-	-	-
novel602	0	0	5810.25	0	0	0	-	-	-	-	-	-	-	-
g121744	2016.24	248.286	1982.4	0	1556.85	0.013535	-	GO:0004672//protein kinase activity`molecular_function	-	-	Protein kinase domain-containing protein {ECO:0000259|PROSITE:PS50011} OS=Scylla olivacea (Orange mud crab) (Cancer olivacea) PE=4	-	KAG0724341.1//Dual specificity testis-specific protein kinase 2[Chionoecetes opilio]	-
novel448	55.7511	0	5699.61	0	0	0	-	-	-	-	-	-	-	-
g113640	1080.52	116.406	2262.38	287.519	764.915	1155.2	-	GO:0003964//RNA-directed DNA polymerase activity`molecular_function	-	-	Endonuclease and reverse transcriptase-like protein {ECO:0000313|EMBL:AAQ57129.1} OS=Bombyx mori (Silk moth) PE=4	-	AAQ57129.1//endonuclease and reverse transcriptase-like protein[Bombyx mori]	PF00078.28//RVT_1`Reverse transcriptase (RNA-dependent DNA polymerase);PF14529.7//Exo_endo_phos_2`Endonuclease-reverse transcriptase;PF01054.18//MMTV_SAg`Mouse mammary tumour virus superantigen;PF06108.13//DUF952`Protein of unknown function (DUF952)
g137901	0	0	0	5371.6	0	0	-	-	-	-	-	-	-	PF05764.14//YL1`YL1 nuclear protein
g95876	1226.43	696.164	1793.02	116.903	794.901	712.468	-	-	-	-	-	-	-	-
novel335	934.417	184.319	1496.37	151.754	766.079	1715.24	-	-	-	-	-	-	-	-
novel97	0	333.546	4774.71	0	0	0	-	-	-	-	-	-	-	-
g102968	969.711	127.321	1257.8	157.239	1263.48	1201.88	-	GO:0004523//RNA-DNA hybrid ribonuclease activity`molecular_function	-	-	Uncharacterized protein {ECO:0000313|EMBL:JAI56781.1} OS=Scylla olivacea (Orange mud crab) (Cancer olivacea) PE=4	-	KAG0720968.1//putative RNA-directed DNA polymerase from transposon BS[Chionoecetes opilio]	PF00075.25//RNase_H`RNase H;PF00078.28//RVT_1`Reverse transcriptase (RNA-dependent DNA polymerase);PF03372.24//Exo_endo_phos`Endonuclease/Exonuclease/phosphatase family;PF13456.7//RVT_3`Reverse transcriptase-like;PF14529.7//Exo_endo_phos_2`Endonuclease-reverse transcriptase
novel88	0	0	0	4850.99	0	0	-	-	-	-	-	-	-	-
g106460	984.249	460.229	1327.86	864.624	587.079	568.177	-	-	-	-	Uncharacterized protein {ECO:0000313|EMBL:ROT63968.1} OS=Penaeus vannamei (Whiteleg shrimp) (Litopenaeus vannamei) ORFNames=C7M84_018102 {ECO:0000313|EMBL:ROT63968.1} PE=4	-	ROT63968.1//hypothetical protein C7M84_018102[Penaeus vannamei]	-
g40181	803.03	613.476	2183.33	189.35	274.579	651.503	-	GO:0008234//cysteine-type peptidase activity`molecular_function	K01365//CTSL`cathepsin L [EC:3.4.22.15]	ko04140//Autophagy - animal`Transport and catabolism`Cellular Processes;ko04142//Lysosome`Transport and catabolism`Cellular Processes;ko04145//Phagosome`Transport and catabolism`Cellular Processes;ko04210//Apoptosis`Cell growth and death`Cellular Processes;ko04612//Antigen processing and presentation`Immune system`Organismal Systems;ko05205//Proteoglycans in cancer`Cancer: overview`Human Diseases…	Uncharacterized protein {ECO:0000313|EMBL:JAI66636.1} OS=Scylla olivacea (Orange mud crab) (Cancer olivacea) PE=3	-	MPC37832.1//Cathepsin L[Portunus trituberculatus]	PF00112.24//Peptidase_C1`Papain family cysteine protease;PF08246.13//Inhibitor_I29`Cathepsin propeptide inhibitor domain (I29)
g55824	213.179	3842.84	293.421	96.319	149.942	118.728	-	-	-	-	Senescence-associated protein {ECO:0000313|EMBL:ROT63970.1} OS=Penaeus vannamei (Whiteleg shrimp) (Litopenaeus vannamei) ORFNames=C7M84_018104 {ECO:0000313|EMBL:ROT63970.1} PE=4;Uncharacterized protein {ECO:0000313|EMBL:EFX62989.1} Fragment OS=Daphnia pulex (Water flea) ORFNames=DAPPUDRAFT_37179 {ECO:0000313|EMBL:EFX62989.1} PE=4	-	RQW61007.1//hypothetical protein EES38_21680, partial[Vibrio viridaestus];PHT24822.1//hypothetical protein CQW23_35512[Capsicum baccatum]	-
novel405	0	0	0	4660.06	0	0	-	-	-	-	-	-	-	-
novel438	366.771	829.769	1056.4	219.589	718.214	1444.15	-	-	-	-	-	-	-	-
novel414	96.768	293.637	576.938	167.37	1536.92	1869.78	-	-	-	-	-	-	-	-
g123024	1668.58	949.353	0	0	1421.39	365.302	-	-	-	-	-	-	-	PF03286.15//Pox_Ag35`Pox virus Ag35 surface protein;PF03987.16//Autophagy_act_C`Autophagocytosis associated protein, active-site domain;PF07946.15//DUF1682`Protein of unknown function (DUF1682);PF11705.9//RNA_pol_3_Rpc31`DNA-directed RNA polymerase III subunit Rpc31
g52996	0	242.487	3947.64	0	0	0	-	GO:0005737//cytoplasm`cellular_component	-	-	Uncharacterized protein {ECO:0000313|EMBL:JAI56668.1} OS=Scylla olivacea (Orange mud crab) (Cancer olivacea) PE=3	-	ASR74832.1//Myeloid leukemia factor[Penaeus japonicus]	-
novel623	0	153.928	3996.5	0	0	0	-	-	-	-	-	-	-	-
g104190	698.185	162.781	1286.7	175.457	711.174	1096.59	-	-	-	-	Reverse transcriptase domain-containing protein {ECO:0000259|Pfam:PF00078} OS=Scylla olivacea (Orange mud crab) (Cancer olivacea) PE=4	-	ORD92983.1//RTBS[Enterospora canceri]	PF00078.28//RVT_1`Reverse transcriptase (RNA-dependent DNA polymerase)
novel702	2172.5	912.785	1040.84	0	0	0	-	-	-	-	-	-	-	-
g31340	2036.86	143.819	333.55	444.034	876.148	278.542	-	GO:0004523//RNA-DNA hybrid ribonuclease activity`molecular_function;GO:0004386//helicase activity`molecular_function	-	-	Endo/exonuclease/phosphatase domain-containing protein {ECO:0000259|Pfam:PF14529} OS=Portunus trituberculatus (Swimming crab) (Neptunus trituberculatus) ORFNames=E2C01_010069 {ECO:0000313|EMBL:MPC17220.1} PE=4;ATP-dependent DNA helicase PIF1 {ECO:0000313|EMBL:GBO37536.1} Fragment OS=Araneus ventricosus (Orbweaver spider) (Epeira ventricosa) ORFNames=AVEN_147011_1 {ECO:0000313|EMBL:GBO37536.1} PE=…	-	KAG0713124.1//hypothetical protein GWK47_016881[Chionoecetes opilio];ORD92879.1//hypothetical protein ECANGB1_2401, partial[Enterospora canceri];MPC17220.1//hypothetical protein[Portunus trituberculatus];WP_078461384.1//endonuclease/exonuclease/phosphatase family protein[Solemya velum gill symbiont];GBO37536.1//ATP-dependent DNA helicase PIF1, partial[Araneus ventricosus];MPC65657.1//RNA-directed…	PF00078.28//RVT_1`Reverse transcriptase (RNA-dependent DNA polymerase);PF14529.7//Exo_endo_phos_2`Endonuclease-reverse transcriptase;PF13472.7//Lipase_GDSL_2`GDSL-like Lipase/Acylhydrolase family;PF14214.7//Helitron_like_N`Helitron helicase-like domain at N-terminus;PF00075.25//RNase_H`RNase H;PF03372.24//Exo_endo_phos`Endonuclease/Exonuclease/phosphatase family;PF13456.7//RVT_3`Reverse transcrip…
g76302	699.646	157.463	1415.07	32.6441	756.886	1008.54	-	GO:0003964//RNA-directed DNA polymerase activity`molecular_function	-	-	Endonuclease and reverse transcriptase-like protein {ECO:0000313|EMBL:AAQ57129.1} OS=Bombyx mori (Silk moth) PE=4	-	AAQ57129.1//endonuclease and reverse transcriptase-like protein[Bombyx mori]	PF00078.28//RVT_1`Reverse transcriptase (RNA-dependent DNA polymerase);PF14529.7//Exo_endo_phos_2`Endonuclease-reverse transcriptase
g132397	0	0	4017.99	0	0	0	-	-	-	-	-	-	-	-
g61193	1108.1	1628.83	500.808	66.6129	356.355	343.567	-	-	-	-	-	-	-	-
g106923	9.0073	414.082	3468.14	5.06789	37.4318	5.84921	-	-	-	-	-	-	-	-
g121071	459.978	102.411	531.277	1962.22	483.654	392.493	-	GO:0003964//RNA-directed DNA polymerase activity`molecular_function	-	-	Reverse transcriptase {ECO:0000313|EMBL:ABB73282.1} Fragment OS=Penaeus monodon (Giant tiger prawn) PE=4	-	KAG0714238.1//hypothetical protein GWK47_001654[Chionoecetes opilio]	-
novel216	482.728	0	2245.94	0	1193.94	0	-	-	-	-	-	-	-	-
novel701	2035.14	1205.87	600.017	0	70.641	0	-	-	-	-	-	-	-	-
novel446	122.832	0	3784.14	0	0	0	-	-	-	-	-	-	-	-
novel663	528.69	157.261	1115.94	133.522	578.889	1338.59	-	-	-	-	-	-	-	-
novel660	498.185	110.165	2257.3	0	340.75	612.105	-	-	-	-	-	-	-	-
g96926	631.093	380.347	778.647	1257.78	352.131	328.494	-	-	-	-	Uncharacterized protein {ECO:0000313|EMBL:JAM74476.1} OS=Daphnia magna PE=4;Uncharacterized protein {ECO:0000313|EMBL:MBY78459.1} Fragment OS=Sipha flava (yellow sugarcane aphid) ORFNames=g.127791 {ECO:0000313|EMBL:MBY78459.1} PE=4	-	ORD93176.1//hypothetical protein ECANGB1_814[Enterospora canceri];THU42884.1//hypothetical protein C4D60_Mb00t00760[Musa balbisiana]	-
novel595	0	0	0	3723.58	0	0	-	-	-	-	-	-	-	-
g68906	744.878	864.082	500.332	147.784	958.598	487.133	-	-	-	-	-	-	-	-
novel183	419.924	588.108	2014.73	0	341.074	332.147	-	-	-	-	-	-	-	-
novel350	414.504	174.155	1662.02	322.618	1111.02	0	-	-	-	-	-	-	-	-
g134046	1182.24	1802.81	99.1514	9.99364	100.111	462.542	-	-	-	-	-	-	-	-
g43070	0	0	3654.66	0	0	0	-	-	-	-	Reverse transcriptase domain-containing protein {ECO:0000259|PROSITE:PS50878} OS=Pelodiscus sinensis (Chinese softshell turtle) (Trionyx sinensis) PE=4;Uncharacterized protein {ECO:0000313|EnsemblMetazoa:RPRC014727-PA} OS=Rhodnius prolixus (Triatomid bug) PE=4	General function prediction only	NEQ69831.1//hypothetical protein[Symploca sp. SIO2D2];ORD93263.1//RTJK, partial[Enterospora canceri];KAF6202508.1//hypothetical protein[Apolygus lucorum]	PF00057.19//Ldl_recept_a`Low-density lipoprotein receptor domain class A;PF00078.28//RVT_1`Reverse transcriptase (RNA-dependent DNA polymerase)
g132158	39.4863	144.591	988.573	306.115	1227.22	946.601	-	-	-	-	-	-	-	-
novel225	0	0	0	0	0	3581.19	-	-	-	-	-	-	-	-
novel180	0	0	0	3536.63	0	0	-	-	-	-	-	-	-	-
novel481	365.282	0	3153.93	0	0	0	-	-	-	-	-	-	-	-
novel215	783.025	0	993.029	1339.05	395.708	0	-	-	-	-	-	-	-	-
g126202	773.816	266.366	829.517	116.592	691.412	797.369	-	GO:0006119//oxidative phosphorylation`biological_process	K02268//COX6C`cytochrome c oxidase subunit 6c	ko00190//Oxidative phosphorylation`Energy metabolism`Metabolism;ko01100//Metabolic pathways`Global and overview maps`Metabolism;ko04260//Cardiac muscle contraction`Circulatory system`Organismal Systems;ko04714//Thermogenesis`Environmental adaptation`Organismal Systems;ko04932//Non-alcoholic fatty liver disease`Endocrine and metabolic disease`Human Diseases;ko05010//Alzheimer disease`Neurodegenera…	Mitochondrial cytochrome c oxidase subunit VIc {ECO:0000313|EMBL:AIU99750.1} EC=1.9.3.1 {ECO:0000313|EMBL:AIU99750.1} OS=Penaeus vannamei (Whiteleg shrimp) (Litopenaeus vannamei) PE=2	-	XP_037775393.1//cytochrome c oxidase subunit 6C-1-like[Penaeus monodon]	PF02937.16//COX6C`Cytochrome c oxidase subunit VIc
novel662	917.258	0	0	264.416	2207.45	0	-	-	-	-	-	-	-	-
g79999	564.022	1879.02	116.492	589.006	68.7203	132.172	-	-	-	-	Reverse transcriptase domain-containing protein {ECO:0000259|Pfam:PF00078} OS=Scylla olivacea (Orange mud crab) (Cancer olivacea) PE=4	-	TLO57679.1//reverse transcriptase family protein, partial[Acinetobacter baumannii]	PF00078.28//RVT_1`Reverse transcriptase (RNA-dependent DNA polymerase)
g136501	0	0	0	3288.38	0	0	-	-	-	-	-	-	KAG0717729.1//Craniofacial development protein 2[Chionoecetes opilio]	-
g19014	240.005	87.8679	1543.19	118.85	823.469	451.027	-	-	-	-	-	-	-	-
g7998	161.182	390.698	205.965	268.245	23.5173	2206.58	-	-	-	-	Endo/exonuclease/phosphatase domain-containing protein {ECO:0000259|Pfam:PF14529} OS=Portunus trituberculatus (Swimming crab) (Neptunus trituberculatus) ORFNames=E2C01_010069 {ECO:0000313|EMBL:MPC17220.1} PE=4	-	XP_026333114.1//uncharacterized protein LOC113240108[Hyposmocoma kahamanoa]	PF00078.28//RVT_1`Reverse transcriptase (RNA-dependent DNA polymerase);PF06108.13//DUF952`Protein of unknown function (DUF952);PF14529.7//Exo_endo_phos_2`Endonuclease-reverse transcriptase
novel87	0	0	3214.53	0	0	0	-	-	-	-	-	-	-	-
novel4	793.337	1888.83	0	0	85.9161	430.289	-	-	-	-	-	-	-	-
novel205	263.154	744.188	915.951	210.07	868.666	181.843	-	-	-	-	-	-	-	-
g113529	1842.08	621.929	87.8054	128.012	178.118	301.07	-	-	-	-	-	-	-	-
g141545	0.256966	1.78458	0	149.058	3002.22	0	-	-	-	-	-	-	-	-
g38938	0	207.549	2941.94	0	0	0	-	-	-	-	-	-	-	PF07265.12//TAP35_44`Tapetum specific protein TAP35/TAP44
novel172	559.162	1370.45	0	0	1185.88	0	-	-	-	-	-	-	-	-
g116366	561.047	443.19	543.644	918.57	261.313	280.935	-	-	-	-	-	-	-	-
novel80	0	0	2052.69	519.801	67.8057	339.588	-	-	-	-	-	-	-	-
g56989	204.212	163.429	302.471	109.326	987.303	1196.61	-	GO:0006412//translation`biological_process	K02958//RP-S15e, RPS15`small subunit ribosomal protein S15e	ko03010//Ribosome`Translation`Genetic Information Processing;ko05171//Coronavirus disease - COVID-19`Infectious disease: viral`Human Diseases	40S ribosomal protein S15 {ECO:0000256|ARBA:ARBA00022219} OS=Scylla olivacea (Orange mud crab) (Cancer olivacea) PE=3	-	KAG0721216.1//40S ribosomal protein S15[Chionoecetes opilio]	PF00203.22//Ribosomal_S19`Ribosomal protein S19
g115323	781.021	1367.01	180.759	240.044	159.263	208.735	-	-	-	-	(salmon louse) hypothetical protein {ECO:0000313|EMBL:CAB4062037.1} OS=Lepeophtheirus salmonis (Salmon louse) ORFNames=LSAL_7851 {ECO:0000313|EMBL:CAB4062037.1} PE=4	-	ORD93174.1//hypothetical protein ECANGB1_812[Enterospora canceri]	-
g65993	374.705	55.4136	1532.41	95.8087	261.508	600.951	-	-	-	-	Reverse transcriptase domain-containing protein {ECO:0000259|Pfam:PF00078} OS=Scylla olivacea (Orange mud crab) (Cancer olivacea) PE=4;Endo/exonuclease/phosphatase domain-containing protein {ECO:0000259|Pfam:PF14529} OS=Portunus trituberculatus (Swimming crab) (Neptunus trituberculatus) ORFNames=E2C01_010069 {ECO:0000313|EMBL:MPC17220.1} PE=4	-	MPC17220.1//hypothetical protein[Portunus trituberculatus];MPC85353.1//hypothetical protein[Portunus trituberculatus]	PF00078.28//RVT_1`Reverse transcriptase (RNA-dependent DNA polymerase);PF03372.24//Exo_endo_phos`Endonuclease/Exonuclease/phosphatase family;PF14529.7//Exo_endo_phos_2`Endonuclease-reverse transcriptase
g20251	508.847	785.77	645.348	87.969	826.24	50.7772	-	GO:0003723//RNA binding`molecular_function	K03102//SQD`squid	ko04320//Dorso-ventral axis formation`Development and regeneration`Organismal Systems	RNA recognition motif (RRM) {ECO:0000313|EMBL:ROT85959.1} OS=Penaeus vannamei (Whiteleg shrimp) (Litopenaeus vannamei) ORFNames=C7M84_003220 {ECO:0000313|EMBL:ROT85959.1} PE=4	-	KAG0717618.1//RNA-binding protein squid[Chionoecetes opilio]	PF00076.23//RRM_1`RNA recognition motif. (a.k.a. RRM, RBD, or RNP domain);PF08777.12//RRM_3`RNA binding motif;PF14605.7//Nup35_RRM_2`Nup53/35/40-type RNA recognition motif;PF16367.6//RRM_7`RNA recognition motif
novel516	0	312.719	1808.19	77.2406	701.267	0	-	-	-	-	-	-	-	-
g53985	174.954	73.113	39.8533	135.44	1700.79	759.481	-	GO:0004129//cytochrome-c oxidase activity`molecular_function;GO:0005743//mitochondrial inner membrane`cellular_component;GO:0016021//integral component of membrane`cellular_component;GO:0006119//oxidative phosphorylation`biological_process	K02272//COX7C`cytochrome c oxidase subunit 7c	ko00190//Oxidative phosphorylation`Energy metabolism`Metabolism;ko01100//Metabolic pathways`Global and overview maps`Metabolism;ko04260//Cardiac muscle contraction`Circulatory system`Organismal Systems;ko04714//Thermogenesis`Environmental adaptation`Organismal Systems;ko04932//Non-alcoholic fatty liver disease`Endocrine and metabolic disease`Human Diseases;ko05010//Alzheimer disease`Neurodegenera…	Cytochrome c oxidase polypeptide VIIc {ECO:0000256|ARBA:ARBA00016258} OS=Portunus trituberculatus (Swimming crab) (Neptunus trituberculatus) ORFNames=E2C01_008468 {ECO:0000313|EMBL:MPC15669.1} PE=3	-	MPC15669.1//Cytochrome c oxidase subunit 7C, mitochondrial[Portunus trituberculatus]	PF02935.17//COX7C`Cytochrome c oxidase subunit VIIc
g80095	0	136.498	1484.64	168.573	993.927	76.2496	-	-	-	-	-	-	-	-
g21447	441.884	269.033	781.974	97.5683	814.538	441.83	-	GO:0003735//structural constituent of ribosome`molecular_function;GO:0005840//ribosome`cellular_component;GO:0006412//translation`biological_process	K02974//RP-S24e, RPS24`small subunit ribosomal protein S24e	ko03010//Ribosome`Translation`Genetic Information Processing;ko05171//Coronavirus disease - COVID-19`Infectious disease: viral`Human Diseases	40S ribosomal protein S24 {ECO:0000256|ARBA:ARBA00022238, ECO:0000256|RuleBase:RU004383} OS=Penaeus vannamei (Whiteleg shrimp) (Litopenaeus vannamei) ORFNames=C7M84_017295 {ECO:0000313|EMBL:ROT64765.1} PE=3	-	KAG0702081.1//Tubulin alpha-2 chain[Chionoecetes opilio];ROT64765.1//putative 40S ribosomal protein S24-like[Penaeus vannamei]	PF01282.20//Ribosomal_S24e`Ribosomal protein S24e
novel725	0	0	0	0	2836.06	0	-	-	-	-	-	-	-	-
novel50	0	0	2450.4	0	335.433	0	-	-	-	-	-	-	-	-
g51112	459.821	854.242	75.8154	1177.13	100.61	111.888	-	-	-	-	Reverse transcriptase domain-containing protein {ECO:0000259|Pfam:PF00078} OS=Scylla olivacea (Orange mud crab) (Cancer olivacea) PE=4	-	WP_171476371.1//reverse transcriptase family protein, partial[Acinetobacter baumannii]	PF00078.28//RVT_1`Reverse transcriptase (RNA-dependent DNA polymerase)
novel256	730.564	0	1553.89	0	0	477.614	-	-	-	-	-	-	-	-
g125943	669.504	312.861	750.077	102.931	249.741	675.816	-	-	-	-	Hypothetical protein {ECO:0000313|EMBL:CAD8003402.1} Fragment OS=Argulus foliaceus ORFNames=AFOL1_LOCUS53998 {ECO:0000313|EMBL:CAD8003402.1} PE=4	-	KAF2345713.1//hypothetical protein FHG87_023532, partial[Trinorchestia longiramus]	-
g113653	593.664	627.301	686.061	261.211	302.613	287.804	-	-	-	-	Uncharacterized protein {ECO:0000313|EMBL:ROT63968.1} OS=Penaeus vannamei (Whiteleg shrimp) (Litopenaeus vannamei) ORFNames=C7M84_018102 {ECO:0000313|EMBL:ROT63968.1} PE=4	-	KAG0719650.1//hypothetical protein GWK47_050051[Chionoecetes opilio]	-
g142479	664.82	213.59	672.677	111.065	464.344	612.831	-	GO:0046983//protein dimerization activity`molecular_function;GO:0016301//kinase activity`molecular_function	-	-	Putative 52 kDa repressor of the inhibitor of the protein kinase-like {ECO:0000313|EMBL:PIK36824.1} OS=Stichopus japonicus (Sea cucumber) ORFNames=BSL78_26351 {ECO:0000313|EMBL:PIK36824.1} PE=4	-	XP_031345093.1//52 kDa repressor of the inhibitor of the protein kinase-like isoform X2[Photinus pyralis]	PF05699.15//Dimer_Tnp_hAT`hAT family C-terminal dimerisation region
g24511	0	2724.32	0	1.13866	0	0	-	-	-	-	-	-	-	-
novel188	781.172	610.627	10.7122	754.113	349.216	172.433	-	-	-	-	-	-	-	-
novel251	0	0	2676.38	0	0	0	-	-	-	-	-	-	-	-
novel447	0	0	2649.08	0	0	0	-	-	-	-	-	-	-	-
novel638	0	79.2538	0	0	2216.46	345.294	-	-	-	-	-	-	-	-
novel332	1231.17	198.954	418.828	0	269.229	449.455	-	-	-	-	-	-	-	-
g68904	435.713	277.634	515.67	853.61	244.177	237.062	-	-	-	-	-	-	-	-
novel624	0	0	0	0	2547.79	0	-	-	-	-	-	-	-	-
novel474	0	212.25	554.143	1107.6	362.332	303.611	-	-	-	-	-	-	-	-
novel385	176.115	0	882.702	0	1454.3	0	-	-	-	-	-	-	-	-
g130490	626.899	311.283	403.26	118.286	558.56	490.706	-	GO:0009435//NAD biosynthetic process`biological_process;GO:0004514//nicotinate-nucleotide diphosphorylase (carboxylating) activity`molecular_function	K03462//NAMPT`nicotinamide phosphoribosyltransferase [EC:2.4.2.12]	ko00760//Nicotinate and nicotinamide metabolism`Metabolism of cofactors and vitamins`Metabolism;ko01100//Metabolic pathways`Global and overview maps`Metabolism;ko04621//NOD-like receptor signaling pathway`Immune system`Organismal Systems	Uncharacterized protein {ECO:0000313|EMBL:JAI60090.1} OS=Scylla olivacea (Orange mud crab) (Cancer olivacea) PE=4;Uncharacterized protein {ECO:0000313|EMBL:JAI60088.1} OS=Scylla olivacea (Orange mud crab) (Cancer olivacea) PE=4;DDE Tnp4 domain-containing protein {ECO:0000259|Pfam:PF13359} OS=Strongylocentrotus purpuratus (Purple sea urchin) PE=3;Uncharacterized protein {ECO:0000313|EMBL:ROT85860.…	-	XP_037798265.1//endothelial zinc finger protein induced by tumor necrosis factor alpha-like[Penaeus monodon];MPC95201.1//hypothetical protein[Portunus trituberculatus];KAG0722847.1//Protein ANTAGONIST OF LIKE HETEROCHROMATIN PROTEIN 1[Chionoecetes opilio];KAG0722148.1//Nicotinamide phosphoribosyltransferase[Chionoecetes opilio]	PF00096.27//zf-C2H2`Zinc finger, C2H2 type;PF05605.13//zf-Di19`Drought induced 19 protein (Di19), zinc-binding;PF12171.9//zf-C2H2_jaz`Zinc-finger double-stranded RNA-binding;PF13465.7//zf-H2C2_2`Zinc-finger double domain;PF13894.7//zf-C2H2_4`C2H2-type zinc finger;PF13912.7//zf-C2H2_6`C2H2-type zinc finger;PF13913.7//zf-C2HC_2`zinc-finger of a C2HC-type;PF18868.2//zf-C2H2_3rep`Zinc finger C2H2-typ…
novel661	0	0	0	2124.62	376.432	0	-	-	-	-	-	-	-	-
g90316	40.1894	0	2429.04	3.75811	0	1.84139	-	GO:0016021//integral component of membrane`cellular_component;GO:0030867//rough endoplasmic reticulum membrane`cellular_component	-	-	Coiled-coil domain-containing protein 47 {ECO:0000256|ARBA:ARBA00016654} OS=Penaeus vannamei (Whiteleg shrimp) (Litopenaeus vannamei) ORFNames=C7M84_008620 {ECO:0000313|EMBL:ROT72953.1} PE=4;Coiled-coil domain-containing protein 47 {ECO:0000256|ARBA:ARBA00016654} OS=Portunus trituberculatus (Swimming crab) (Neptunus trituberculatus) ORFNames=E2C01_038050 {ECO:0000313|EMBL:MPC44377.1} PE=4	-	ROT72953.1//putative coiled-coil domain-containing protein 47-like[Penaeus vannamei];MPC44377.1//Coiled-coil domain-containing protein 47[Portunus trituberculatus]	PF07946.15//DUF1682`Protein of unknown function (DUF1682);PF18004.2//RPN2_C`26S proteasome regulatory subunit RPN2 C-terminal domain
